# Supplementary material for: Autism-Related Transcription Factors Underlying the Sex-Specific Effects of Prenatal Bisphenol A Exposure on Transcriptome-Interactome Profiles in the Offspring Prefrontal Cortex
Source: Int J Mol Sci. 2021 Dec 8;22(24):13201. doi: 10.3390/ijms222413201 (PMC8708761; doi:10.3390/ijms222413201)
Supplement: Supplementary file 1 [file ijms-22-13201-s001.zip › Table S1.xlsx]

## Sheet: Both sexes
Table S1: List of differentially expressed genes in the prefrontal cortex of rat pups prenatally exposed to BPA when both male and female pups were combined into one group for each treatment.
ID	Symbol	Entrez Gene Name	Expr Log Ratio
148223355	ASAP2	ArfGAP with SH3 domain, ankyrin repeat and PH domain 2	-9.39446
564307245	MIA2	MIA SH3 domain ER export factor 2	-8.48985
564378773	LOC100910838	neuronal tyrosine-phosphorylated phosphoinositide-3-kinase adapter 1-like	-8.04712
564378773	LOC100910838	neuronal tyrosine-phosphorylated phosphoinositide-3-kinase adapter 1-like	-8.04712
672059352	N/A	N/A	-7.93958
755541276	N/A	N/A	-7.92778
16758064	GTF2A2	general transcription factor IIA subunit 2	-7.69697
564317997	N/A	N/A	-7.68299
149054972	SLC26A11	solute carrier family 26 member 11	-7.60363
568931336	EPB41	erythrocyte membrane protein band 4.1	-7.56605
672019544	N/A	N/A	-7.31741
564296997	ZNF45	zinc finger protein 45	-7.13955
672066075	COL6A3	collagen type VI alpha 3 chain	-7.0607
672023936	N/A	N/A	-7.05528
672041794	CPLANE1	ciliogenesis and planar polarity effector 1	-6.98868
564377003	STFA2/STFA2L1	stefin A2	-6.97154
47059175	GTF2H4	general transcription factor IIH subunit 4	-6.96
149020413	ZFP599	zinc finger protein 599	-6.90087
672062394	N/A	N/A	-6.85175
564342632	TP53BP1	tumor protein p53 binding protein 1	-6.81378
57528169	SKA2	spindle and kinetochore associated complex subunit 2	-6.78136
672070295	BAHCC1	BAH domain and coiled-coil containing 1	-6.66534
149054213	GAST	gastrin	-6.63662
149035005	IQCE	IQ motif containing E	-6.56986
392338425	FAM184A	family with sequence similarity 184 member A	-6.5157
564307783	TECPR2	tectonin beta-propeller repeat containing 2	-6.5157
149026742	N/A	N/A	-6.45943
209915619	FCRLA	Fc receptor like A	-6.35755
672074697	ILDR2	immunoglobulin like domain containing receptor 2	-6.33985
564393142	WDR36	WD repeat domain 36	-6.22882
74004170	HIST1H2AM	histone cluster 1 H2A family member m	-6.21917
6978553	ATP1B3	ATPase Na+/K+ transporting subunit beta 3	-6.16993
672023724	PRICKLE4	prickle planar cell polarity protein 4	-6.16993
148691046	N/A	N/A	-6.05528
149024688	N/A	N/A	-6.01123
148684403	N/A	N/A	-5.9542
293352381	PAN3	poly(A) specific ribonuclease subunit PAN3	-5.90689
672031167	C19ORF57	chromosome 19 open reading frame 57	-5.90689
58865986	RNASE12	ribonuclease A family member 12 (inactive)	-5.85798
564323305	LOC681300	similar to CXXC finger 5	-5.85798
672087664	N/A	N/A	-5.70044
392339831	SLC25A13	solute carrier family 25 member 13	-5.6865
564352410	ARTN	artemin	-5.65821
564304274	ZNF248	zinc finger protein 248	-5.64386
198278425	VPREB1	V-set pre-B cell surrogate light chain 1	-5.61471
51243038	LY6G6D	lymphocyte antigen 6 family member G6D	-5.58496
157824180	TBX21	T-box 21	-5.43185
8393418	GAPDH	glyceraldehyde-3-phosphate dehydrogenase	-5.42626
675407918	N/A	N/A	-5.42626
157818213	C11ORF52	chromosome 11 open reading frame 52	-5.26679
62899063	IL13RA1	interleukin 13 receptor subunit alpha 1	-5.20945
157819233	CXCL17	C-X-C motif chemokine ligand 17	-5.20945
293348612	HELB	DNA helicase B	-5.20945
568977658	ASAP2	ArfGAP with SH3 domain, ankyrin repeat and PH domain 2	-5.20945
281427180	CIDEA	cell death-inducing DFFA-like effector a	-5
11177916	FGF16	fibroblast growth factor 16	-4.85798
285403624	SAMD3	sterile alpha motif domain containing 3	-4.85798
119220590	MSX2	msh homeobox 2	-4.70044
8392926	ASGR2	asialoglycoprotein receptor 2	-4.64386
20806125	CXCL10	C-X-C motif chemokine ligand 10	-4.64386
6981006	HIST1H1T	histone cluster 1 H1 family member t	-4.61471
215490074	SAP18	Sin3A associated protein 18	-4.57961
564313510	BPTF	bromodomain PHD finger transcription factor	-4.55897
285026465	HS3ST3A1	heparan sulfate-glucosamine 3-sulfotransferase 3A1	-4.49185
157817793	ASB16	ankyrin repeat and SOCS box containing 16	-4.35755
298231202	PRG2	proteoglycan 2, pro eosinophil major basic protein	-4.35755
149062459	MS4A2	membrane spanning 4-domains A2	-4.32193
564353313	N/A	N/A	-4.32193
208973290	WDR72	WD repeat domain 72	-4.2854
672037797	OLFR654	olfactory receptor 654	-4.20945
157820703	MISP3	MISP family member 3	-4.08746
568973498	TNRC6C	trinucleotide repeat containing 6C	-4.07325
11067371	LTB4R	leukotriene B4 receptor	-4.04439
68163381	CALHM5	calcium homeostasis modulator family member 5	-4.04439
148672099	KRT7	keratin 7	-4.04439
157820583	ANKRD34C	ankyrin repeat domain 34C	-3.98489
406855435	GBX1	gastrulation brain homeobox 1	-3.9542
157822109	AGPAT2	1-acylglycerol-3-phosphate O-acyltransferase 2	-3.91329
8393767	MCPT8	mast cell protease 8	-3.80735
148673213	CHMP4C	charged multivesicular body protein 4C	-3.80735
672022227	RGS22	regulator of G protein signaling 22	-3.80735
672084787	DPEP2	dipeptidase 2	-3.80735
7106240	AKR7A3	aldo-keto reductase family 7 member A3	-3.75489
18266710	RCVRN	recoverin	-3.75489
57114286	HLA-DRB5	major histocompatibility complex, class II, DR beta 5	-3.75489
157821273	MFAP5	microfibril associated protein 5	-3.75489
148671069	SLC7A9	solute carrier family 7 member 9	-3.70044
157819105	C2ORF73	chromosome 2 open reading frame 73	-3.70044
404501522	NXNL1	nucleoredoxin like 1	-3.67688
47576059	OR2T29/OR2T5	olfactory receptor family 2 subfamily T member 29	-3.64386
47576169	OLR1370	olfactory receptor 1370	-3.64386
47576925	OLFR473	olfactory receptor 473	-3.64386
47577787	OLFR901	olfactory receptor 901	-3.64386
56090596	LEFTY2	left-right determination factor 2	-3.64386
57222296	CDH19	cadherin 19	-3.58496
82617586	CLDN3	claudin 3	-3.58496
148670929	BATF	basic leucine zipper ATF-like transcription factor	-3.58496
407339767	OCA2	OCA2 melanosomal transmembrane protein	-3.58496
672065139	N/A	N/A	-3.58496
300795966	TFAP2E	transcription factor AP-2 epsilon	-3.54432
157817304	LBHD2	LBH domain containing 2	-3.53051
13162353	CFI	complement factor I	-3.52356
51948496	SLC22A18	solute carrier family 22 member 18	-3.52356
18959216	PGC	progastricsin	-3.5025
57012418	RT1-A3	RT1 class Ib, locus Cl	-3.45943
157816899	INMT	indolethylamine N-methyltransferase	-3.45943
270133003	HDC	histidine decarboxylase	-3.45943
158186734	H2-M5	histocompatibility 2, M region locus 5	-3.45943
672023474	NKTR	natural killer cell triggering receptor	-3.34239
16758216	PLG	plasminogen	-3.32193
25282431	EAF2	ELL associated factor 2	-3.32193
58865840	MLPH	melanophilin	-3.32193
149023835	EDN2	endothelin 2	-3.32193
149025835	N/A	N/A	-3.32193
157817891	SPTLC3	serine palmitoyltransferase long chain base subunit 3	-3.32193
564326713	ZC3H4	zinc finger CCCH-type containing 4	-3.29572
83649764	STYXL1	serine/threonine/tyrosine interacting like 1	-3.27798
71043918	CCDC105	coiled-coil domain containing 105	-3.24793
564312944	KIAA0753	KIAA0753	-3.2437
56606111	AOX3	aldehyde oxidase 3	-3.22239
76563944	CLCF1	cardiotrophin like cytokine factor 1	-3.16993
942523340	CAPRIN2	caprin family member 2	-3.16993
672013556	N/A	N/A	-3.12928
281604096	MYH8	myosin heavy chain 8	-3.12338
9506503	COLQ	collagen like tail subunit of asymmetric acetylcholinesterase	-3.08746
157822391	OTOG	otogelin	-3.08746
564383957	C1QTNF7	C1q and TNF related 7	-3.08746
480306394	MCPT4	mast cell protease 4	-3.05976
157822129	DKK1	dickkopf WNT signaling pathway inhibitor 1	-3.05889
157823869	TMOD4	tropomodulin 4	-3.03562
672033554	LOC102557335	uncharacterized LOC102557335	-3.03302
62078965	SLC47A1	solute carrier family 47 member 1	-3.01707
564326422	CRISP1/CRISP3	cysteine-rich secretory protein 1	-3
12408314	HAS1	hyaluronan synthase 1	-3
27229296	C5AR2	complement component 5a receptor 2	-3
149064065	ZMYM5	zinc finger MYM-type containing 5	-2.94822
672022659	N/A	N/A	-2.92746
149025640	N/A	N/A	-2.91045
140970928	CCDC33	coiled-coil domain containing 33	-2.90689
62078915	DBH	dopamine beta-hydroxylase	-2.90689
149060257	TMPRSS2	transmembrane serine protease 2	-2.90689
157822749	RGD1565355	similar to fatty acid translocase/CD36	-2.90493
194239635	TPSAB1	tryptase alpha/beta 1	-2.86326
119120779	CHIT1	chitinase 1	-2.822
109471717	SAMD9	sterile alpha motif domain containing 9	-2.81291
392334541	ADAMTS16	ADAM metallopeptidase with thrombospondin type 1 motif 16	-2.81155
6978743	CYP2A6	cytochrome P450 family 2 subfamily A member 6	-2.80735
56912231	KRT33A	keratin 33A	-2.80735
57012358	KRT73	keratin 73	-2.80735
58865630	SERPINC1	serpin family C member 1	-2.80735
114145409	KRT90	keratin 90	-2.80735
164565428	ITGA10	integrin subunit alpha 10	-2.80735
281332184	BTN1A1	butyrophilin subfamily 1 member A1	-2.80735
281604172	TMC3	transmembrane channel like 3	-2.80735
300798670	TRPM5	transient receptor potential cation channel subfamily M member 5	-2.80735
240255436	T2	brachyury 2	-2.78427
392342449	PRSS56	serine protease 56	-2.76907
149026158	COL24A1	collagen type XXIV alpha 1 chain	-2.75316
8394200	SLC6A12	solute carrier family 6 member 12	-2.74416
14861862	CRYGD	crystallin gamma D	-2.74416
54312112	CLEC4A3	C-type lectin domain family 4, member a3	-2.74147
213512704	CPA3	carboxypeptidase A3	-2.71651
14091764	IRS3	insulin receptor substrate 3	-2.71621
672060073	CCNT1	cyclin T1	-2.70454
7106248	ANKRD1	ankyrin repeat domain 1	-2.70044
149058683	N/A	N/A	-2.70044
157819005	ENPP6	ectonucleotide pyrophosphatase/phosphodiesterase 6	-2.70044
348605183	DEUP1	deuterosome assembly protein 1	-2.70044
7242203	RLN1	relaxin 1	-2.69302
62078583	PLBD1	phospholipase B domain containing 1	-2.67557
57012424	HLA-A	major histocompatibility complex, class I, A	-2.65635
20302022	PTGR1	prostaglandin reductase 1	-2.65535
139948370	CYP3A7	cytochrome P450 family 3 subfamily A member 7	-2.63941
13928740	RGN	regucalcin	-2.63227
67078412	LRRC63	leucine rich repeat containing 63	-2.63227
149025029	SUSD6	sushi domain containing 6	-2.62783
157787036	PRRX2	paired related homeobox 2	-2.62583
148688466	SRPX2	sushi repeat containing protein X-linked 2	-2.61599
157818893	SLAMF1	signaling lymphocytic activation molecule family member 1	-2.58496
157818637	SHISA3	shisa family member 3	-2.58496
157821585	BCL3	B cell CLL/lymphoma 3	-2.58496
396578172	SLC12A1	solute carrier family 12 member 1	-2.58496
396941659	P2RX3	purinergic receptor P2X 3	-2.58496
451770416	IL13RA2	interleukin 13 receptor subunit alpha 2	-2.58496
672050785	APOBEC1	apolipoprotein B mRNA editing enzyme catalytic subunit 1	-2.57225
755566692	HUWE1	HECT, UBA and WWE domain containing 1, E3 ubiquitin protein ligase	-2.57075
827012496	NLRC4	NLR family CARD domain containing 4	-2.56071
149060493	UPK1B	uroplakin 1B	-2.5502
568933200	WDR86	WD repeat domain 86	-2.53194
157822635	WFDC10	WAP four-disulfide core domain 10	-2.52356
300798687	MS4A15	membrane spanning 4-domains A15	-2.52356
568953371	CFAP97D2	CFAP97 domain containing 2	-2.51457
564392197	LOC684327	similar to inter-alpha (globulin) inhibitor H5	-2.50734
77404407	ADAMTSL4	ADAMTS like 4	-2.5025
115496185	PKIB	cAMP-dependent protein kinase inhibitor beta	-2.49903
395826410	N/A	N/A	-2.47805
198278521	NAT8F5	N-acetyltransferase 8 (GCN5-related) family member 5	-2.46632
8394544	XDH	xanthine dehydrogenase	-2.45943
12018286	ICOS	inducible T cell costimulator	-2.45943
56606104	AOX4	aldehyde oxidase 4	-2.45943
194294538	CACNA1S	calcium voltage-gated channel subunit alpha1 S	-2.45943
56676350	PRSS35	serine protease 35	-2.44361
672017085	N/A	N/A	-2.44057
20514768	LOC100911794/RIN1	Ras and Rab interactor 1	-2.42502
209571479	AGMO	alkylglycerol monooxygenase	-2.41504
157822813	TDH	L-threonine dehydrogenase	-2.4021
564312515	SH3PXD2B	SH3 and PX domains 2B	-2.38443
293347570	BTBD19	BTB domain containing 19	-2.38247
57012400	HLA-A	major histocompatibility complex, class I, A	-2.37346
155369680	CES2B	carboxyesterase 2B	-2.36923
564375223	LLGL2	LLGL2, scribble cell polarity complex component	-2.36923
148747563	GRIN2C	glutamate ionotropic receptor NMDA type subunit 2C	-2.3599
6978781	DRD5	dopamine receptor D5	-2.33985
149051108	N/A	N/A	-2.32193
156119581	VOM2R37	vomeronasal 2 receptor, 37	-2.32193
577019502	OVOL3	ovo like zinc finger 3	-2.32193
752992209	ESPN	espin	-2.32193
149064260	PRDM6	PR/SET domain 6	-2.30535
672063766	CCDC13	coiled-coil domain containing 13	-2.30117
21955138	RAB38	RAB38, member RAS oncogene family	-2.29866
672073710	SERPINB11	serpin family B member 11 (gene/pseudogene)	-2.29768
157816917	MAP3K6	mitogen-activated protein kinase kinase kinase 6	-2.29546
12232375	TRDN	triadin	-2.2854
672023109	COL12A1	collagen type XII alpha 1 chain	-2.28226
57012392	RT1-S2	RT1 class Ib, locus S2	-2.27501
148539991	FMO3	flavin containing monooxygenase 3	-2.27196
564380493	SLC45A3	solute carrier family 45 member 3	-2.25376
157820299	DND1	DND microRNA-mediated repression inhibitor 1	-2.24793
114145772	LOC367195	similar to 60S RIBOSOMAL PROTEIN L7	-2.23229
61889088	CYP2J2	cytochrome P450 family 2 subfamily J member 2	-2.2303
83035131	CMKLR1	chemerin chemokine-like receptor 1	-2.22707
672052394	N/A	N/A	-2.21613
166796515	SH3BGR	SH3-binding domain glutamic acid-rich protein	-2.21299
291045290	NAT8F4	N-acetyltransferase 8 (GCN5-related) family member 4	-2.2115
62079167	SP100	nuclear antigen Sp100	-2.2076
149055308	N/A	N/A	-2.20163
625217108	N/A	N/A	-2.20163
16758012	NR0B1	nuclear receptor subfamily 0 group B member 1	-2.19265
13928688	GSTA1	glutathione S-transferase alpha 1	-2.1915
38016150	QRFPR	pyroglutamylated RFamide peptide receptor	-2.18763
82775377	DEFB10/DEFB9	defensin beta 9	-2.17456
672082323	N/A	N/A	-2.17268
20302091	PLB1	phospholipase B1	-2.16993
157818855	EVPL	envoplakin	-2.16993
300794374	MYO7B	myosin VIIB	-2.16993
387157880	CLRN1	clarin 1	-2.16993
521036477	N/A	N/A	-2.16993
564311678	PLEKHM3	pleckstrin homology domain containing M3	-2.1669
803217203	N/A	N/A	-2.16046
56912218	SERPINA11	serpin family A member 11	-2.152
149051031	N/A	N/A	-2.14684
57527337	OAS1G/OAS1I	2 ' -5 ' oligoadenylate synthetase 1I	-2.1375
162417984	VOM2R12	vomeronasal 2 receptor, 80	-2.1375
139948891	LBP	lipopolysaccharide binding protein	-2.13386
156119589	FOXC2	forkhead box C2	-2.1307
157820147	TNFRSF10A	TNF receptor superfamily member 10a	-2.12711
300794017	PIK3R5	phosphoinositide-3-kinase regulatory subunit 5	-2.12553
121582328	GPRC5A	G protein-coupled receptor class C group 5 member A	-2.11548
148669850	GFRA1	GDNF family receptor alpha 1	-2.11548
149065466	ARHGEF5	Rho guanine nucleotide exchange factor 5	-2.11548
1698696	CMA1	chymase 1	-2.10459
189083717	PCOLCE2	procollagen C-endopeptidase enhancer 2	-2.10109
62078935	ALS2CR12	amyotrophic lateral sclerosis 2 chromosome region 12	-2.09954
148298711	NOS2	nitric oxide synthase 2	-2.09954
148692950	CDHR1	cadherin related family member 1	-2.09295
13324696	ADRA1D	adrenoceptor alpha 1D	-2.08746
19424304	CHRNB3	cholinergic receptor nicotinic beta 3 subunit	-2.08746
71361615	NKAPL	NFKB activating protein like	-2.078
672038013	N/A	N/A	-2.078
148668227	GPC6	glypican 6	-2.07529
149041229	N/A	N/A	-2.07325
564345828	CFTR	cystic fibrosis transmembrane conductance regulator	-2.07039
127140	MYL4	myosin light chain 4	-2.06465
197313632	FRZB	frizzled related protein	-2.06174
672019789	BTBD19	BTB domain containing 19	-2.06012
157821835	SCEL	sciellin	-2.05889
672043573	LOC100363520	mCG16729-like	-2.05733
564324736	L3MBTL3	L3MBTL3, histone methyl-lysine binding protein	-2.05554
74178753	DENND2D	DENN domain containing 2D	-2.05063
11024672	KMO	kynurenine 3-monooxygenase	-2.04439
62078635	CCDC153	coiled-coil domain containing 153	-2.04439
672031621	PCNT	pericentrin	-2.04264
564296586	ZFP943	zinc finger prtoein 943	-2.03953
157786836	RIPPLY3	ripply transcriptional repressor 3	-2.02237
70794754	CH25H	cholesterol 25-hydroxylase	-2.02106
564320724	FBXO38	F-box protein 38	-2.02095
672088045	N/A	N/A	-2.01278
686661095	BTC	betacellulin	-2
11560069	CNGB1	cyclic nucleotide gated channel beta 1	-2
13929148	MYO7A	myosin VIIA	-2
23618899	EFEMP1	EGF containing fibulin extracellular matrix protein 1	-2
58865654	MOGAT1	monoacylglycerol O-acyltransferase 1	-2
157817097	N/A	N/A	-2
505771867	PPCDC	phosphopantothenoylcysteine decarboxylase	-2
672062132	SLC5A11	solute carrier family 5 member 11	-2
564316927	FRYL	FRY like transcription coactivator	-1.9958
727020071	N/A	N/A	-1.98783
58865784	GPR157	G protein-coupled receptor 157	-1.98489
672085160	N/A	N/A	-1.98351
189181696	IGTP	interferon gamma induced GTPase	-1.97303
58865498	ZSWIM2	zinc finger SWIM-type containing 2	-1.96683
157821527	RHOD	ras homolog family member D	-1.9542
404501491	MAP7D3	MAP7 domain containing 3	-1.9542
564386470	GNRH1	gonadotropin releasing hormone 1	-1.94753
564296878	ZSWIM9	zinc finger SWIM-type containing 9	-1.94404
9506599	FGF2	fibroblast growth factor 2	-1.9386
81884690	HEMGN	hemogen	-1.9386
296483047	SIX1	SIX homeobox 1	-1.93289
16758958	FSTL3	follistatin like 3	-1.93074
149016121	N/A	N/A	-1.93074
568979594	SYT16	synaptotagmin 16	-1.9286
197927416	CTXN3	cortexin 3	-1.92283
157821427	HIST1H1B	histone cluster 1, H1b	-1.922
11560073	CD244	CD244 molecule	-1.91754
825706201	OMD	osteomodulin	-1.91302
564317722	N/A	N/A	-1.91107
148704234	GJB2	gap junction protein beta 2	-1.90943
19924055	A3GALT2	alpha 1,3-galactosyltransferase 2	-1.90689
157823759	ADAMTSL5	ADAMTS like 5	-1.90689
56119141	BTK	Bruton tyrosine kinase	-1.9027
148692015	FXYD1	FXYD domain containing ion transport regulator 1	-1.90182
149061735	IGF2	insulin like growth factor 2	-1.89801
392334596	RSPH3	radial spoke head 3 homolog	-1.89308
589918901	N/A	N/A	-1.88753
564375502	MXRA7	matrix-remodelling associated 7	-1.88248
57114342	LDHD	lactate dehydrogenase D	-1.87869
51491893	DPYS	dihydropyrimidinase	-1.87447
71043698	PBLD	phenazine biosynthesis like protein domain containing	-1.87447
13928984	ADRB2	adrenoceptor beta 2	-1.87447
55926227	SYTL1	synaptotagmin like 1	-1.87447
157822105	SLC49A3	solute carrier family 49 member 3	-1.87447
157818703	CA14	carbonic anhydrase 14	-1.8594
83649788	VSIG1	V-set and immunoglobulin domain containing 1	-1.85798
982252965	N/A	N/A	-1.85798
58331126	GJB6	gap junction protein beta 6	-1.85566
148703035	CLDN11	claudin 11	-1.8502
537210347	N/A	N/A	-1.848
564385630	ACOX2	acyl-CoA oxidase 2	-1.848
257471021	FAM129A	family with sequence similarity 129 member A	-1.8413
157786628	ALOX12	arachidonate 12-lipoxygenase, 12S type	-1.83007
569009290	TENM1	teneurin transmembrane protein 1	-1.82685
293349510	STAC	SH3 and cysteine rich domain	-1.81816
672071704	N/A	N/A	-1.81752
25742760	AMH	anti-Mullerian hormone	-1.80735
117940047	SPESP1	sperm equatorial segment protein 1	-1.80735
564296586	ZFP943	zinc finger prtoein 943	-1.80735
564350417	SLC26A7	solute carrier family 26 member 7	-1.80735
149053157	ASGR1	asialoglycoprotein receptor 1	-1.79647
164663841	CLIC3	chloride intracellular channel 3	-1.79355
586455308	N/A	N/A	-1.7929
6978601	ALX1	ALX homeobox 1	-1.79141
672056787	PRIMA1	proline rich membrane anchor 1	-1.79141
158138505	SLC5A5	solute carrier family 5 member 5	-1.7885
392340509	PTPRD	protein tyrosine phosphatase, receptor type D	-1.78762
18426820	PPP1R14A	protein phosphatase 1 regulatory inhibitor subunit 14A	-1.78701
21955166	PPP1R32	protein phosphatase 1 regulatory subunit 32	-1.78427
564377502	EIF4G1	eukaryotic translation initiation factor 4 gamma 1	-1.78267
21070353	ADH1C	alcohol dehydrogenase 1C (class I), gamma polypeptide	-1.77897
157819243	CHML	CHM like, Rab escort protein 2	-1.77761
157821699	MEOX1	mesenchyme homeobox 1	-1.77761
157817191	TMEM88B	transmembrane protein 88B	-1.77761
27753972	FZD5	frizzled class receptor 5	-1.77444
537158431	N/A	N/A	-1.77259
348605166	DMRTC1C1/DMRTC1C2	DMRT-like family C1c2	-1.76783
209915571	TNFRSF26	tumor necrosis factor receptor superfamily, member 26	-1.76553
347921954	FBXO43	F-box protein 43	-1.76553
157817817	PIRB	paired Ig-like receptor B	-1.76553
114145559	ARSI	arylsulfatase family member I	-1.76296
157817512	RAB20	RAB20, member RAS oncogene family	-1.76184
564295968	ADGRG6	adhesion G protein-coupled receptor G6	-1.76081
157818511	CCDC190	coiled-coil domain containing 190	-1.75743
6981274	NMBR	neuromedin B receptor	-1.75661
16758434	DAO	D-amino acid oxidase	-1.75489
56090600	DNAI2	dynein axonemal intermediate chain 2	-1.75489
119628869	N/A	N/A	-1.75101
300795379	ELF4	E74 like ETS transcription factor 4	-1.74474
38454258	ARHGAP27	Rho GTPase activating protein 27	-1.74108
157820387	GPR160	G protein-coupled receptor 160	-1.73697
282154817	SLC17A9	solute carrier family 17 member 9	-1.73697
564357330	PLA2R1	phospholipase A2 receptor 1	-1.73697
672078356	N/A	N/A	-1.73697
68341997	N/A	N/A	-1.73697
672029117	N/A	N/A	-1.71989
42476116	FBLN5	fibulin 5	-1.71239
392340768	DISP3	dispatched RND transporter family member 3	-1.70526
67514574	SKAP1	src kinase associated phosphoprotein 1	-1.70044
564334233	CFAP43	cilia and flagella associated protein 43	-1.70044
112984176	EPSTI1	epithelial stromal interaction 1	-1.69661
149052470	ZNF454	zinc finger protein 454	-1.69131
564297942	LOC103690302	AF4/FMR2 family member 2	-1.69085
13929066	CPZ	carboxypeptidase Z	-1.68589
16758400	KCNJ13	potassium voltage-gated channel subfamily J member 13	-1.68203
281427214	TRADD	TNFRSF1A associated via death domain	-1.68038
537228081	N/A	N/A	-1.67251
672068100	N/A	N/A	-1.67243
149020633	TAF1D	TATA-box binding protein associated factor, RNA polymerase I subunit D	-1.66297
672075760	DMRT3	doublesex and mab-3 related transcription factor 3	-1.66297
157823099	RASSF6	Ras association domain family member 6	-1.66297
564312009	COL6A3	collagen type VI alpha 3 chain	-1.66021
157823511	TBX18	T-box 18	-1.65939
474451689	RASEF	RAS and EF-hand domain containing	-1.65605
157823515	AP1M2	adaptor related protein complex 1 subunit mu 2	-1.65208
162138928	SLC13A3	solute carrier family 13 member 3	-1.65174
28972363	DOCK4	dedicator of cytokinesis 4	-1.64696
19424348	SLC6A13	solute carrier family 6 member 13	-1.64538
300797624	MITF	melanogenesis associated transcription factor	-1.6389
6981280	NPR1	natriuretic peptide receptor 1	-1.6386
57527348	OASL2	2'-5' oligoadenylate synthetase-like 2	-1.63743
404351633	IMPG2	interphotoreceptor matrix proteoglycan 2	-1.63743
21426797	FMO5	flavin containing monooxygenase 5	-1.63227
164519095	SLC9A2	solute carrier family 9 member A2	-1.62654
672032215	REPS2	RALBP1 associated Eps domain containing 2	-1.62605
26393205	LPAR3	lysophosphatidic acid receptor 3	-1.62449
281306773	HTR5B	5-hydroxytryptamine (serotonin) receptor 5B	-1.62293
16758770	F2RL1	F2R like trypsin receptor 1	-1.61471
6978637	CD74	CD74 molecule	-1.61005
392339435	WDR76	WD repeat domain 76	-1.60382
6981430	PTGDS	prostaglandin D2 synthase	-1.60186
672080024	N/A	N/A	-1.6009
109475482	COL8A2	collagen type VIII alpha 2 chain	-1.60039
71043880	COLEC12	collectin subfamily member 12	-1.59958
157818677	ALX4	ALX homeobox 4	-1.59724
255652942	EFCC1	EF-hand and coiled-coil domain containing 1	-1.59694
145275176	GPX2	glutathione peroxidase 2	-1.59561
6978807	EMP1	epithelial membrane protein 1	-1.59061
268607712	SNED1	sushi, nidogen and EGF like domains 1	-1.58951
11067389	BMP15	bone morphogenetic protein 15	-1.58496
157817095	C11ORF86	chromosome 11 open reading frame 86	-1.58496
157820153	BNC2	basonuclin 2	-1.58496
300797118	6030498E09RIK	RIKEN cDNA 6030498E09 gene	-1.58496
564392795	C8A	complement C8 alpha chain	-1.58496
157817652	ANKRD33B	ankyrin repeat domain 33B	-1.58496
157821013	MOCOS	molybdenum cofactor sulfurase	-1.58496
672067514	N/A	N/A	-1.58496
47155565	ST8SIA5	ST8 alpha-N-acetyl-neuraminide alpha-2,8-sialyltransferase 5	-1.58029
6978521	APOC1	apolipoprotein C1	-1.57955
6978791	EDN1	endothelin 1	-1.57916
19424300	GCHFR	GTP cyclohydrolase I feedback regulator	-1.5787
18543345	LCN2	lipocalin 2	-1.57603
62543505	TCEA3	transcription elongation factor A3	-1.57469
148672128	SMAGP	small cell adhesion glycoprotein	-1.57447
149024084	COL16A1	collagen type XVI alpha 1 chain	-1.57447
564310671	NBEAL2	neurobeachin like 2	-1.57214
672024166	N/A	N/A	-1.56828
119619953	TMSB10/TMSB4X	thymosin beta 4 X-linked	-1.56131
56961645	FCNA	ficolin A	-1.55962
564337450	S100A9	S100 calcium binding protein A9	-1.55639
157823001	SYNE3	spectrin repeat containing nuclear envelope family member 3	-1.55254
126722674	PLA2G4A	phospholipase A2 group IVA	-1.54956
13591983	LUM	lumican	-1.54735
149053909	COL1A1	collagen type I alpha 1 chain	-1.54478
54312106	ZNF705A	zinc finger protein 705A	-1.54273
402534539	C2ORF40	chromosome 2 open reading frame 40	-1.53867
755566692	HUWE1	HECT, UBA and WWE domain containing 1, E3 ubiquitin protein ligase	-1.53737
300797850	FHOD1	formin homology 2 domain containing 1	-1.53542
157786864	PHOSPHO1	phosphoethanolamine/phosphocholine phosphatase	-1.53343
11560040	PTGDR	prostaglandin D2 receptor	-1.5325
84370262	FNDC1	fibronectin type III domain containing 1	-1.53119
568994907	PHLDB2	pleckstrin homology like domain family B member 2	-1.52886
672066298	N/A	N/A	-1.52793
564327918	CD37	CD37 molecule	-1.52177
51592082	KCNJ16	potassium voltage-gated channel subfamily J member 16	-1.52154
672070303	N/A	N/A	-1.52063
564311717	KANSL1L	KAT8 regulatory NSL complex subunit 1 like	-1.51987
157821773	NFATC2	nuclear factor of activated T cells 2	-1.51937
13242263	FRK	fyn related Src family tyrosine kinase	-1.51706
74177759	RPS2	ribosomal protein S2	-1.51602
57113813	VMN1R180	vomeronasal 1 receptor 180	-1.51457
300934863	C9ORF116	chromosome 9 open reading frame 116	-1.51457
157818875	DMKN	dermokine	-1.51457
290563809	VMN1R180	vomeronasal 1 receptor 180	-1.51457
189491877	MYADML2	myeloid associated differentiation marker like 2	-1.51307
312836829	ADAMTS12	ADAM metallopeptidase with thrombospondin type 1 motif 12	-1.50922
157822931	WNT16	Wnt family member 16	-1.50663
19424206	IGSF6	immunoglobulin superfamily member 6	-1.50589
258614012	PSMB8	proteasome subunit beta 8	-1.49881
157817642	SLC27A6	solute carrier family 27 member 6	-1.4975
225735575	ALDH1A2	aldehyde dehydrogenase 1 family member A2	-1.49532
564312007	COL6A3	collagen type VI alpha 3 chain	-1.49125
16758080	COL1A2	collagen type I alpha 2 chain	-1.48956
117940029	ZC3H12A	zinc finger CCCH-type containing 12A	-1.48875
672039348	ALDH3B1	aldehyde dehydrogenase 3 family member B1	-1.48829
6981376	PNLIP	pancreatic lipase	-1.48712
149021160	N/A	N/A	-1.48683
564367541	PLA2G7	phospholipase A2 group VII	-1.48543
293348634	LRIG3	leucine rich repeats and immunoglobulin like domains 3	-1.48439
155369293	AEBP1	AE binding protein 1	-1.48429
149016584	ZNF606	zinc finger protein 606	-1.48249
31542125	ALOX15	arachidonate 15-lipoxygenase	-1.48195
189027103	ARHGEF16	Rho guanine nucleotide exchange factor 16	-1.48113
300795122	CLEC1B	C-type lectin domain family 1 member B	-1.47805
672012705	SYNE1	spectrin repeat containing nuclear envelope protein 1	-1.476
724831496	N/A	N/A	-1.47192
564332022	N/A	N/A	-1.47089
564314532	LRCH3	leucine rich repeats and calponin homology domain containing 3	-1.4696
537234259	N/A	N/A	-1.4689
672025117	MBTD1	mbt domain containing 1	-1.46726
451770406	NLRP1A	NLR family, pyrin domain containing 1A	-1.46713
54020664	DCN	decorin	-1.46426
16758318	PDK4	pyruvate dehydrogenase kinase 4	-1.46395
532009378	N/A	N/A	-1.46357
187282311	ISLR	immunoglobulin superfamily containing leucine rich repeat	-1.4624
564396964	N/A	N/A	-1.46211
564390739	N/A	N/A	-1.46145
507550739	SCN11A	sodium voltage-gated channel alpha subunit 11	-1.45943
9507065	N/A	N/A	-1.45943
13242314	ASPA	aspartoacylase	-1.45747
149053852	HLF	HLF, PAR bZIP transcription factor	-1.45705
8393922	PCTP	phosphatidylcholine transfer protein	-1.45545
158303341	MPP4	membrane palmitoylated protein 4	-1.45372
18104933	FMOD	fibromodulin	-1.45251
149059808	MRAP	melanocortin 2 receptor accessory protein	-1.45251
149025187	PGF	placental growth factor	-1.4458
13929004	WISP1	WNT1 inducible signaling pathway protein 1	-1.44478
157819735	TMEM215	transmembrane protein 215	-1.44478
157822375	PRRG4	proline rich and Gla domain 4	-1.44057
8393886	SLC22A6	solute carrier family 22 member 6	-1.43979
148686343	MRGPRF	MAS related GPR family member F	-1.43911
817273427	N/A	N/A	-1.43706
62078563	CD302	CD302 molecule	-1.43323
309319796	COL18A1	collagen type XVIII alpha 1 chain	-1.4331
149036607	ASPN	asporin	-1.43296
62078745	N/A	N/A	-1.43296
18426852	CASP12	caspase 12	-1.42999
157820945	PLAC8	placenta specific 8	-1.42968
157822365	LAMC3	laminin subunit gamma 3	-1.42677
56790291	IRF8	interferon regulatory factor 8	-1.42626
57114338	SCN4B	sodium voltage-gated channel beta subunit 4	-1.42626
157820637	LYVE1	lymphatic vessel endothelial hyaluronan receptor 1	-1.42555
6981634	TBXAS1	thromboxane A synthase 1	-1.42223
74271919	KAZALD1	Kazal type serine peptidase inhibitor domain 1	-1.41871
11120724	SULT1D1	sulfotransferase family 1D, member 1	-1.41504
300797038	HHIP	hedgehog interacting protein	-1.41504
402534543	GABRR1	gamma-aminobutyric acid type A receptor rho1 subunit	-1.41504
149049143	MGP	matrix Gla protein	-1.41188
564322493	RPGR	retinitis pigmentosa GTPase regulator	-1.411
149024618	FBXO2	F-box protein 2	-1.40828
8392983	BGN	biglycan	-1.40752
207522	TNNT2	troponin T2, cardiac type	-1.40708
148235584	CLEC4A	C-type lectin domain family 4 member A	-1.40663
148669751	SMNDC1	survival motor neuron domain containing 1	-1.40372
148686443	N/A	N/A	-1.39993
189181706	BCO2	beta-carotene oxygenase 2	-1.39855
564388803	SLC18A1	solute carrier family 18 member A1	-1.39855
58219537	NAAA	N-acylethanolamine acid amidase	-1.39813
74200445	PNPLA6	patatin like phospholipase domain containing 6	-1.39334
149049044	N/A	N/A	-1.39232
300798104	IFNLR1	interferon lambda receptor 1	-1.39232
157822843	WNT6	Wnt family member 6	-1.39151
293344988	CCDC138	coiled-coil domain containing 138	-1.39091
62078713	ZNF385D	zinc finger protein 385D	-1.38827
564329101	NMB	neuromedin B	-1.3882
564316241	CEP170	centrosomal protein 170	-1.38516
197386139	SSC5D	scavenger receptor cysteine rich family member with 5 domains	-1.38333
625182464	N/A	N/A	-1.38318
6981108	ITGB4	integrin subunit beta 4	-1.37949
300793702	GHDC	GH3 domain containing	-1.37452
564295968	ADGRG6	adhesion G protein-coupled receptor G6	-1.37116
114431230	CCDC80	coiled-coil domain containing 80	-1.37075
254553360	ZSWIM7	zinc finger SWIM-type containing 7	-1.36804
672081065	RGD1559908	similar to hypothetical protein	-1.36804
61740621	RARRES2	retinoic acid receptor responder 2	-1.36713
13492975	NR5A2	nuclear receptor subfamily 5 group A member 2	-1.36257
157819259	CBLN3	cerebellin 3 precursor	-1.36257
148704285	TDRD1	tudor domain containing 1	-1.36257
157818831	B3GNT8	UDP-GlcNAc:betaGal beta-1,3-N-acetylglucosaminyltransferase 8	-1.36257
9506907	MSTN	myostatin	-1.36146
113061	CHRNA3	cholinergic receptor nicotinic alpha 3 subunit	-1.35925
84781642	HRASLS5	HRAS like suppressor family member 5	-1.35908
564387025	ZC3H13	zinc finger CCCH-type containing 13	-1.35755
970699122	N/A	N/A	-1.35755
77861917	CFH	complement factor H	-1.35734
564375093	N/A	N/A	-1.35712
218156285	CFB	complement factor B	-1.35588
57164139	SYNE4	spectrin repeat containing, nuclear envelope family member 4	-1.35453
300797163	VMO1	vitelline membrane outer layer 1 homolog	-1.35364
157817656	TBC1D2	TBC1 domain family member 2	-1.3505
564337399	PAQR6	progestin and adipoQ receptor family member 6	-1.34915
158533986	CRISPLD2	cysteine rich secretory protein LCCL domain containing 2	-1.34792
81295367	ABCG3	ATP binding cassette subfamily G member 3	-1.34645
157823857	SSPN	sarcospan	-1.34529
149058661	RAB7B	RAB7B, member RAS oncogene family	-1.34483
157818961	UBA7	ubiquitin like modifier activating enzyme 7	-1.34395
300797305	TMEM45A	transmembrane protein 45A	-1.34289
6980976	GPC3	glypican 3	-1.34163
29789036	ITGAM	integrin subunit alpha M	-1.33949
9506397	ARC	activity regulated cytoskeleton associated protein	-1.3388
20806163	CKLF	chemokine like factor	-1.33832
212549639	ADAMTS2	ADAM metallopeptidase with thrombospondin type 1 motif 2	-1.33374
6981652	TH	tyrosine hydroxylase	-1.33092
16758344	SEC16B	SEC16 homolog B, endoplasmic reticulum export factor	-1.32862
62945330	SLC8B1	solute carrier family 8 member B1	-1.32577
140970581	ENPEP	glutamyl aminopeptidase	-1.32427
347921974	LRAT	lecithin retinol acyltransferase	-1.32193
157824214	PPP1R3B	protein phosphatase 1 regulatory subunit 3B	-1.32193
11560109	POF1B	POF1B, actin binding protein	-1.32193
48675870	CD22	CD22 molecule	-1.32193
157818163	IKZF3	IKAROS family zinc finger 3	-1.32193
157819397	TENT5B	terminal nucleotidyltransferase 5B	-1.32193
157820409	P2RX1	purinergic receptor P2X 1	-1.32193
215276993	BIRC3	baculoviral IAP repeat containing 3	-1.32193
157823657	SMAD6	SMAD family member 6	-1.31762
48675379	CD36	CD36 molecule	-1.31626
31982487	BMP7	bone morphogenetic protein 7	-1.31618
594100882	N/A	N/A	-1.31515
148693686	MPZL3	myelin protein zero like 3	-1.31451
157819145	SMOC2	SPARC related modular calcium binding 2	-1.3135
13540656	EMP3	epithelial membrane protein 3	-1.31189
672074150	N/A	N/A	-1.31073
149039207	COL5A1	collagen type V alpha 1 chain	-1.30978
392346077	GBP7	guanylate binding protein 7	-1.30743
564388219	ARHGAP22	Rho GTPase activating protein 22	-1.30535
755783452	N/A	N/A	-1.30485
68342019	LRRC17	leucine rich repeat containing 17	-1.30248
564318679	CCSER2	coiled-coil serine rich protein 2	-1.30245
149051960	FLYWCH2	FLYWCH family member 2	-1.30087
672023055	TLN2	talin 2	-1.30077
300797715	NDST4	N-deacetylase and N-sulfotransferase 4	-1.30066
72255507	CD68	CD68 molecule	-1.30028
157822519	CBLN4	cerebellin 4 precursor	-1.29891
13540697	NOV	nephroblastoma overexpressed	-1.29854
21687108	TMEM37	transmembrane protein 37	-1.29844
13929194	SULT1A1	sulfotransferase family 1A, phenol-preferring, member 1	-1.29555
9506725	GJA5	gap junction protein alpha 5	-1.29546
71361621	VSTM4	V-set and transmembrane domain containing 4	-1.29504
755566690	HUWE1	HECT, UBA and WWE domain containing 1, E3 ubiquitin protein ligase	-1.2935
9247217	MSX1	msh homeobox 1	-1.29278
70794756	DOK1	docking protein 1	-1.29177
823437316	N/A	N/A	-1.28658
14861868	PTPRV	protein tyrosine phosphatase, receptor type, V	-1.2854
927128690	N/A	N/A	-1.2854
63147420	FOS	Fos proto-oncogene, AP-1 transcription factor subunit	-1.28479
10120494	CCR1	C-C motif chemokine receptor 1	-1.28293
81295349	SLC52A3	solute carrier family 52 member 3	-1.28293
62078887	CLEC14A	C-type lectin domain containing 14A	-1.28192
157818655	MPZL2	myelin protein zero like 2	-1.28177
71043608	CD5L	CD5 molecule like	-1.28011
157821237	SFRP5	secreted frizzled related protein 5	-1.28011
300796855	PARD3B	par-3 family cell polarity regulator beta	-1.28011
672088296	N/A	N/A	-1.27854
41054852	LGI4	leucine rich repeat LGI family member 4	-1.27417
58865486	CYBRD1	cytochrome b reductase 1	-1.27403
164518939	SLC7A11	solute carrier family 7 member 11	-1.27173
392339263	PKP4	plakophilin 4	-1.2711
145046230	SPP1	secreted phosphoprotein 1	-1.26929
564300462	DCHS2	dachsous cadherin-related 2	-1.26849
158262015	LCAT	lecithin-cholesterol acyltransferase	-1.26722
157822113	ANKRD37	ankyrin repeat domain 37	-1.26643
13540699	NRP2	neuropilin 2	-1.2652
117647214	EDN3	endothelin 3	-1.2649
149047034	N/A	N/A	-1.26345
66730368	MILL1	MHC I like leukocyte 1	-1.26303
58865432	PHF11	PHD finger protein 11	-1.26303
67078506	IFIT2	interferon induced protein with tetratricopeptide repeats 2	-1.26303
149034210	MUSTN1	musculoskeletal, embryonic nuclear protein 1	-1.26303
155369285	MROH7	maestro heat like repeat family member 7	-1.26303
157821069	CPXM2	carboxypeptidase X, M14 family member 2	-1.25939
399498521	ITPKA	inositol-trisphosphate 3-kinase A	-1.25939
9506461	CAPN1	calpain 1	-1.2584
194239651	DDIAS	DNA damage induced apoptosis suppressor	-1.25584
9506953	PCOLCE	procollagen C-endopeptidase enhancer	-1.25397
158138494	PTPRC	protein tyrosine phosphatase, receptor type C	-1.25239
564301698	LY75	lymphocyte antigen 75	-1.25206
12833000	PCP4L1	Purkinje cell protein 4-like 1	-1.25165
291490673	NGFR	nerve growth factor receptor	-1.25089
564383837	SOD3	superoxide dismutase 3	-1.24984
189011673	PLEKHD1	pleckstrin homology and coiled-coil domain containing D1	-1.24793
109498003	ODR4	odr-4 GPCR localization factor homolog	-1.24713
57526849	TNFSF13	TNF superfamily member 13	-1.24691
194474004	COL14A1	collagen type XIV alpha 1 chain	-1.24616
537264393	N/A	N/A	-1.24457
281332139	PPP1R3E	protein phosphatase 1 regulatory subunit 3E	-1.24315
672057976	CYP4F3	cytochrome P450 family 4 subfamily F member 3	-1.24176
157822615	MSS51	MSS51 mitochondrial translational activator	-1.24005
564297736	N/A	N/A	-1.23907
672042310	N/A	N/A	-1.23744
392334002	CCDC3	coiled-coil domain containing 3	-1.23739
8393654	KCNJ5	potassium voltage-gated channel subfamily J member 5	-1.23266
285026493	ICAM4	intercellular adhesion molecule 4 (Landsteiner-Wiener blood group)	-1.22973
672056683	N/A	N/A	-1.22844
817259544	N/A	N/A	-1.22824
672084703	N/A	N/A	-1.22812
283806636	CILP	cartilage intermediate layer protein	-1.22239
292494921	ZNF831	zinc finger protein 831	-1.22239
157823195	CYP11B1	cytochrome P450, family 11, subfamily b, polypeptide 1	-1.22239
392333084	CC2D2A	coiled-coil and C2 domain containing 2A	-1.22239
113205500	STAT6	signal transducer and activator of transcription 6	-1.22081
13929084	THBD	thrombomodulin	-1.22007
6981436	PTGFR	prostaglandin F receptor	-1.21931
6754928	OSR1	odd-skipped related transciption factor 1	-1.21904
149051274	MIPOL1	mirror-image polydactyly 1	-1.21198
68163515	FIBIN	fin bud initiation factor homolog (zebrafish)	-1.2109
19424268	DUSP5	dual specificity phosphatase 5	-1.2084
194473640	PHETA2	PH domain containing endocytic trafficking adaptor 2	-1.2076
154756742	AKR1C19	aldo-keto reductase family 1, member C19	-1.20645
149056503	ZFP60	zinc finger protein 60	-1.20495
148704924	TWIST1	twist family bHLH transcription factor 1	-1.20457
672041558	N/A	N/A	-1.20163
157821541	ACSS3	acyl-CoA synthetase short chain family member 3	-1.20076
300797587	ATP6AP1L	ATPase, H+ transporting, lysosomal accessory protein 1-like	-1.20049
157820267	MEI4	meiotic double-stranded break formation protein 4	-1.19967
564318930	WDR17	WD repeat domain 17	-1.19794
300794803	SYNPO2	synaptopodin 2	-1.19704
157818465	P2RY10B	purinergic receptor P2Y, G-protein coupled 10B	-1.19555
57164137	ECI3	enoyl-Coenzyme A delta isomerase 3	-1.19351
45478072	N/A	N/A	-1.19265
6978575	TSPO	translocator protein	-1.19205
38454234	COL27A1	collagen type XXVII alpha 1 chain	-1.18934
308522756	RAB11FIP1	RAB11 family interacting protein 1	-1.18763
149067879	NUPR1	nuclear protein 1, transcriptional regulator	-1.18744
13929146	CAPN6	calpain 6	-1.18641
672086880	N/A	N/A	-1.18587
61889079	CLEC10A	C-type lectin domain containing 10A	-1.18497
8393733	LOX	lysyl oxidase	-1.183
300798579	SLC35G1	solute carrier family 35 member G1	-1.18286
148690852	FCGRT	Fc fragment of IgG receptor and transporter	-1.18214
564320606	SEMA6A	semaphorin 6A	-1.17754
6981068	ICAM1	intercellular adhesion molecule 1	-1.17708
157786710	CEP112	centrosomal protein 112	-1.1764
169234643	SLC16A11	solute carrier family 16 member 11	-1.17592
29437351	FZD7	frizzled class receptor 7	-1.17115
40018558	SERPING1	serpin family G member 1	-1.17045
157819653	CBR3	carbonyl reductase 3	-1.17038
157820907	SLC26A9	solute carrier family 26 member 9	-1.16993
158533972	SPTA1	spectrin alpha, erythrocytic 1	-1.16993
568948346	C15ORF40	chromosome 15 open reading frame 40	-1.16902
201066363	LOXL2	lysyl oxidase like 2	-1.16729
990011509	N/A	N/A	-1.1652
149021126	MRC1	mannose receptor C-type 1	-1.16237
149030324	CHRNA2	cholinergic receptor nicotinic alpha 2 subunit	-1.16227
672085492	N/A	N/A	-1.16227
56090345	TMEM252	transmembrane protein 252	-1.16008
157823279	CGNL1	cingulin like 1	-1.15897
564307173	HEATR5A	HEAT repeat containing 5A	-1.15879
224967052	TLR5	toll like receptor 5	-1.15754
62945368	ITGBL1	integrin subunit beta like 1	-1.15684
13928758	CTSK	cathepsin K	-1.15659
274315796	SNTB2	syntrophin beta 2	-1.15528
56605774	NFKB2	nuclear factor kappa B subunit 2	-1.15433
655886694	N/A	N/A	-1.15337
402745263	COL11A1	collagen type XI alpha 1 chain	-1.15295
39930467	GABRQ	gamma-aminobutyric acid type A receptor theta subunit	-1.152
293359449	TRABD2B	TraB domain containing 2B	-1.15149
148745261	ZIC2	Zic family member 2	-1.15139
8393070	CD1D	CD1d molecule	-1.15056
300794574	AHNAK	AHNAK nucleoprotein	-1.15036
50979282	APOLD1	apolipoprotein L domain containing 1	-1.14918
672069941	N/A	N/A	-1.14828
672068485	N/A	N/A	-1.14684
58866000	CALR3	calreticulin 3	-1.14568
157817424	SLC25A35	solute carrier family 25 member 35	-1.14543
148673911	GM21596/HMGB1	high mobility group box 1	-1.14439
157821469	ABCG3	ATP binding cassette subfamily G member 3	-1.14384
158508544	DDR2	discoidin domain receptor tyrosine kinase 2	-1.14208
66730305	ERICH2	glutamate rich 2	-1.14136
157820949	SAMD5	sterile alpha motif domain containing 5	-1.14023
18959230	SLC6A20	solute carrier family 6 member 20	-1.1401
156347833	N/A	N/A	-1.13982
18426850	LCP2	lymphocyte cytosolic protein 2	-1.1375
51948400	TMPRSS5	transmembrane serine protease 5	-1.1375
157818977	NQO2	N-ribosyldihydronicotinamide:quinone reductase 2	-1.1375
23463311	LRRIQ3	leucine rich repeats and IQ motif containing 3	-1.1375
66730311	PCSK9	proprotein convertase subtilisin/kexin type 9	-1.1375
77020250	PABPC6	poly(A) binding protein, cytoplasmic 6	-1.1375
564310645	PLXNB1	plexin B1	-1.13691
157820567	FAM180A	family with sequence similarity 180 member A	-1.13688
586908220	ARHGAP44	Rho GTPase activating protein 44	-1.1349
157818305	GPR101	G protein-coupled receptor 101	-1.13245
672085830	N/A	N/A	-1.13191
61556986	TF	transferrin	-1.12984
213512607	CLYBL	citrate lyase beta like	-1.12877
158534000	CASC1	cancer susceptibility 1	-1.1281
19424274	WFDC1	WAP four-disulfide core domain 1	-1.12749
157822115	ROR1	receptor tyrosine kinase like orphan receptor 1	-1.12601
71896590	AOC3	amine oxidase, copper containing 3	-1.12553
564317562	CFAP70	cilia and flagella associated protein 70	-1.12553
209862751	SQOR	sulfide quinone oxidoreductase	-1.12399
81884358	ARHGAP24	Rho GTPase activating protein 24	-1.12338
58865632	RHBG	Rh family B glycoprotein (gene/pseudogene)	-1.12338
57526957	ACY3	aminoacylase 3	-1.12217
300794780	GPSM2	G protein signaling modulator 2	-1.11917
6981062	HTR5A	5-hydroxytryptamine receptor 5A	-1.11784
29293811	SERPINF1	serpin family F member 1	-1.11706
25742601	PDGFD	platelet derived growth factor D	-1.11641
157821841	SCN4A	sodium voltage-gated channel alpha subunit 4	-1.11548
667290090	C1ORF189	chromosome 1 open reading frame 189	-1.11548
6981512	N/A	N/A	-1.11548
672027933	N/A	N/A	-1.11442
157820511	GPR183	G protein-coupled receptor 183	-1.11189
9845234	ANXA2	annexin A2	-1.11163
56090489	LYL1	LYL1, basic helix-loop-helix family member	-1.11028
672083937	TSHZ1	teashirt zinc finger homeobox 1	-1.10868
6754024	GNG4	G protein subunit gamma 4	-1.10786
18777755	SLCO1A4	solute carrier organic anion transporter family, member 1a4	-1.1078
672054464	SRRM1	serine/arginine repetitive matrix 1	-1.10745
564340633	OLFML2A	olfactomedin like 2A	-1.10739
149050030	MTRF1	mitochondrial translation release factor 1	-1.10487
672056510	FAM181A	family with sequence similarity 181 member A	-1.10449
57012342	HLA-A	major histocompatibility complex, class I, A	-1.10434
3157995	DAB2	DAB2, clathrin adaptor protein	-1.10426
672057084	N/A	N/A	-1.1042
42476287	TGM2	transglutaminase 2	-1.10398
293349337	COL12A1	collagen type XII alpha 1 chain	-1.10325
62078993	ABCG3L2	ATP-binding cassette, subfamily G (WHITE), member 3-like 2	-1.09954
157823367	BMP5	bone morphogenetic protein 5	-1.09863
149018123	CLEC3B	C-type lectin domain family 3 member B	-1.0971
157819749	IFI44	interferon induced protein 44	-1.09657
392334461	SASH1	SAM and SH3 domain containing 1	-1.09398
752423229	N/A	N/A	-1.09366
672022661	N/A	N/A	-1.09261
6981278	NPPA	natriuretic peptide A	-1.09192
8394446	TGFBR3	transforming growth factor beta receptor 3	-1.09158
28461161	LDLR	low density lipoprotein receptor	-1.08958
157820193	TBX2	T-box 2	-1.08597
8393049	CARTPT	CART prepropeptide	-1.08357
157818197	SNTG2	syntrophin gamma 2	-1.08342
57012368	KRT77	keratin 77	-1.08092
38454316	TLR3	toll like receptor 3	-1.078
532021397	N/A	N/A	-1.07658
125630384	ZC3HAV1	zinc finger CCCH-type containing, antiviral 1	-1.07617
16758024	SYT9	synaptotagmin 9	-1.07529
56605940	RXFP3	relaxin family peptide receptor 3	-1.074
392338425	FAM184A	family with sequence similarity 184 member A	-1.07382
157816965	DKK2	dickkopf WNT signaling pathway inhibitor 2	-1.07276
157823239	FNDC8	fibronectin type III domain containing 8	-1.07276
829912534	N/A	N/A	-1.07249
197333870	NID2	nidogen 2	-1.07205
77628016	BAIAP2L1	BAI1 associated protein 2 like 1	-1.07116
157786614	MFSD6L	major facilitator superfamily domain containing 6 like	-1.07039
157819239	COPZ2	coatomer protein complex subunit zeta 2	-1.07039
16758130	WNT4	Wnt family member 4	-1.06967
21314846	WNT9A	Wnt family member 9A	-1.06926
126723574	ADCY4	adenylate cyclase 4	-1.06817
672051147	N/A	N/A	-1.06393
148701845	RACK1	receptor for activated C kinase 1	-1.06264
149053435	N/A	N/A	-1.06041
285026497	ICAM5	intercellular adhesion molecule 5	-1.06039
126722711	IGF1	insulin like growth factor 1	-1.05898
300798598	FES	FES proto-oncogene, tyrosine kinase	-1.05889
157817059	MYOF	myoferlin	-1.05889
147900684	TLR7	toll like receptor 7	-1.05703
564309734	IGSF9B	immunoglobulin superfamily member 9B	-1.0569
625206860	N/A	N/A	-1.05589
157821455	GPR150	G protein-coupled receptor 150	-1.05528
198278529	ANGPT2	angiopoietin 2	-1.05528
223365745	N/A	N/A	-1.0514
167830444	DCDC2	doublecortin domain containing 2	-1.04975
57114290	KRT2	keratin 2	-1.04876
61557187	APOL3	apolipoprotein L, 3	-1.04844
300798436	NME6	NME/NM23 nucleoside diphosphate kinase 6	-1.04806
83320086	RBM43	RNA binding motif protein 43	-1.0477
158186711	F13A1	coagulation factor XIII A chain	-1.04696
52851375	TRPM8	transient receptor potential cation channel subfamily M member 8	-1.04439
511094004	RUNX2	runt related transcription factor 2	-1.04439
564374948	MRC2	mannose receptor C type 2	-1.04424
672047351	RALGAPA2	Ral GTPase activating protein catalytic alpha subunit 2	-1.04412
672061192	ANLN	anillin actin binding protein	-1.04223
564355112	EMILIN1	elastin microfibril interfacer 1	-1.04148
674032718	N/A	N/A	-1.04008
205830436	MYH2	myosin heavy chain 2	-1.03953
19424254	ANGPTL2	angiopoietin like 2	-1.03915
50510769	SV2C	synaptic vesicle glycoprotein 2C	-1.03806
87299624	CNTLN	centlein	-1.03791
189181736	LAD1	ladinin 1	-1.03562
149036738	SLC41A3	solute carrier family 41, member 3	-1.03458
281371432	LRRC43	leucine rich repeat containing 43	-1.03395
19924087	AKR1C14	aldo-keto reductase family 1, member C14	-1.03317
672053115	N/A	N/A	-1.03201
9845261	LGALS1	galectin 1	-1.032
281485553	PARP4	poly(ADP-ribose) polymerase family member 4	-1.03181
672085107	WDR59	WD repeat domain 59	-1.03066
157786694	CAVIN1	caveolae associated protein 1	-1.02805
157821659	EBF2	early B cell factor 2	-1.02554
6978737	CYP1B1	cytochrome P450 family 1 subfamily B member 1	-1.02539
281427229	COL6A2	collagen type VI alpha 2 chain	-1.02523
157818187	TFAP2D	transcription factor AP-2 delta	-1.02463
291327518	AVP	arginine vasopressin	-1.02308
148694085	CALML4	calmodulin like 4	-1.02203
672062052	ITGA11	integrin subunit alpha 11	-1.02008
149065838	N/A	N/A	-1.01963
157817235	ANO1	anoctamin 1	-1.01886
672085276	PIEZO1	piezo type mechanosensitive ion channel component 1	-1.01886
157822089	ACOT4	acyl-CoA thioesterase 4	-1.0163
564364992	PLS1	plastin 1	-1.0156
6981032	HMOX1	heme oxygenase 1	-1.01543
564319108	ADGRA2	adhesion G protein-coupled receptor A2	-1.01403
157820531	PAMR1	peptidase domain containing associated with muscle regeneration 1	-1.01346
26329801	FAM149A	family with sequence similarity 149 member A	-1.01276
149067780	MVP	major vault protein	-1.01197
564328529	E2F8	E2F transcription factor 8	-1.01178
157818923	TRIM47	tripartite motif containing 47	-1.00934
157823789	PIK3AP1	phosphoinositide-3-kinase adaptor protein 1	-1.00888
76257398	CDKN1C	cyclin-dependent kinase inhibitor 1C (P57)	-1.00825
404247454	COL26A1	collagen type XXVI alpha 1 chain	-1.00607
16758600	RGS14	regulator of G protein signaling 14	-1.0048
942065067	N/A	N/A	-1.00259
84662732	DNASE1L1	deoxyribonuclease 1 like 1	-1.0023
672066486	SHISA9	shisa family member 9	-1.00189
171846640	FBLN1	fibulin 1	-1.00094
12738847	MERTK	MER proto-oncogene, tyrosine kinase	-1
125859109	FMO4	flavin containing monooxygenase 4	-1
157786632	SPEM2	SPEM family member 2	-1
157819343	PRDM1	PR/SET domain 1	-1
157820523	ZMYND15	zinc finger MYND-type containing 15	-1
209529650	FNDC7	fibronectin type III domain containing 7	-1
281306803	TENT5A	terminal nucleotidyltransferase 5A	-1
300795679	PLXNB3	plexin B3	-1
307746876	MYOM2	myomesin 2	-1
392342262	CD84	CD84 molecule	-1
21389329	PZP	PZP, alpha-2-macroglobulin like	-1
62945306	TRAM2	translocation associated membrane protein 2	-1
25453404	CRABP2/LOC100911902	cellular retinoic acid binding protein 2	-0.997471
157819811	C21ORF91	chromosome 21 open reading frame 91	-0.996334
77628031	SP110	SP110 nuclear body protein	-0.995648
755495595	PRRC2C	proline rich coiled-coil 2C	-0.995151
148681013	SYT14	synaptotagmin 14	-0.99375
157822007	GSTM6	glutathione S-transferase, mu 6	-0.992138
57516	ATAD3B	ATPase family, AAA domain containing 3B	-0.991981
149029159	N/A	N/A	-0.991963
149038257	NUDT7	nudix hydrolase 7	-0.990016
300795904	DMRTB1	DMRT like family B with proline rich C-terminal 1	-0.989193
57526854	IFI35	interferon induced protein 35	-0.987138
162287337	APOE	apolipoprotein E	-0.986419
148675704	TBX15	T-box 15	-0.985786
564400341	N/A	N/A	-0.984487
11024658	PTGES	prostaglandin E synthase	-0.984233
672086023	HSF2BP	heat shock transcription factor 2 binding protein	-0.983512
300793858	PARP14	poly(ADP-ribose) polymerase family member 14	-0.982298
47059173	IER3	immediate early response 3	-0.982103
564383732	FAM114A1	family with sequence similarity 114 member A1	-0.977899
148667878	IGFBP5	insulin like growth factor binding protein 5	-0.977589
16758018	PTAFR	platelet activating factor receptor	-0.97728
149043405	N/A	N/A	-0.97728
300794610	PGM5	phosphoglucomutase 5	-0.977149
157817939	CMTM7	CKLF like MARVEL transmembrane domain containing 7	-0.976757
293340128	MIEF2	mitochondrial elongation factor 2	-0.976432
958764926	N/A	N/A	-0.976153
13786164	CDH1	cadherin 1	-0.974909
564307444	UAP1L2	UDP-N-acteylglucosamine pyrophosphorylase 1-like 2	-0.974909
157817113	MASTL	microtubule associated serine/threonine kinase like	-0.973689
564395676	CDH3	cadherin 3	-0.973033
148699893	COL6A1	collagen type VI alpha 1 chain	-0.972558
149028453	PLP2	proteolipid protein 2	-0.972519
157822121	LRMDA	leucine rich melanocyte differentiation associated	-0.971986
821419425	N/A	N/A	-0.970746
672033933	N/A	N/A	-0.969626
30017435	CPG1	candidate plasticity gene 1	-0.968291
564341215	COBLL1	cordon-bleu WH2 repeat protein like 1	-0.963474
33286888	GJA1	gap junction protein alpha 1	-0.962723
258613997	LOC100909630/RT1-DMB	RT1 class II, locus DMb	-0.961895
10181162	AKIP1	A-kinase interacting protein 1	-0.96029
402747140	SPN	sialophorin	-0.959358
300798350	LRRK1	leucine rich repeat kinase 1	-0.958777
58865468	CCNA1	cyclin A1	-0.958481
149042270	LAS1L	LAS1 like, ribosome biogenesis factor	-0.957621
149048042	KCNN3	potassium calcium-activated channel subfamily N member 3	-0.95744
77404269	ITGAL	integrin subunit alpha L	-0.955606
672043209	RUSC1	RUN and SH3 domain containing 1	-0.955036
672076581	N/A	N/A	-0.954196
40018578	FAM198B	family with sequence similarity 198 member B	-0.953133
564363589	NXPE1	neurexophilin and PC-esterase domain family member 1	-0.95109
62078869	HPDL	4-hydroxyphenylpyruvate dioxygenase like	-0.950812
399154114	KPNA2	karyopherin subunit alpha 2	-0.949163
564330609	SYT17	synaptotagmin 17	-0.948345
564317714	KTN1	kinectin 1	-0.948128
158081739	B4GALT1	beta-1,4-galactosyltransferase 1	-0.947804
300796831	SLC2A9	solute carrier family 2 member 9	-0.947533
672038314	N/A	N/A	-0.944505
12621134	MEGF6	multiple EGF like domains 6	-0.944091
112983874	EVI2A	ecotropic viral integration site 2A	-0.943857
157787147	TEK	TEK receptor tyrosine kinase	-0.943308
293348472	ZFR2	zinc finger RNA binding protein 2	-0.942868
149060412	N/A	N/A	-0.942179
29789038	BMP6	bone morphogenetic protein 6	-0.940129
18959244	HEPH	hephaestin	-0.938599
149057263	RHCG	Rh family C glycoprotein	-0.938599
672069802	C1QTNF1	C1q and TNF related 1	-0.938599
6978595	CAMK2D	calcium/calmodulin dependent protein kinase II delta	-0.938138
71043602	GPR4	G protein-coupled receptor 4	-0.937844
1346731	HAPLN1	hyaluronan and proteoglycan link protein 1	-0.936575
6978545	ATP1A2	ATPase Na+/K+ transporting subunit alpha 2	-0.936267
157820943	ARHGAP45	Rho GTPase activating protein 45	-0.935294
155369281	AASS	aminoadipate-semialdehyde synthase	-0.934905
148702636	SPHK1	sphingosine kinase 1	-0.934674
564311478	KIAA1211L	KIAA1211 like	-0.934412
157821557	CD248	CD248 molecule	-0.933537
403310668	FOXC1	forkhead box C1	-0.933262
300795906	SULT6B1	sulfotransferase family 6B member 1	-0.932886
157823801	SLC50A1	solute carrier family 50 member 1	-0.93212
349732232	NFATC1	nuclear factor of activated T cells 1	-0.931053
149056256	FXYD5	FXYD domain containing ion transport regulator 5	-0.930245
27675188	WFIKKN2	WAP, follistatin/kazal, immunoglobulin, kunitz and netrin domain containing 2	-0.929611
148698628	HECTD3	HECT domain E3 ubiquitin protein ligase 3	-0.929611
157821433	CSF3R	colony stimulating factor 3 receptor	-0.929611
392355542	KCTD12B	potassium channel tetramerisation domain containing 12b	-0.929611
169234824	TCIM	transcriptional and immune response regulator	-0.928167
157823171	NME4	NME/NM23 nucleoside diphosphate kinase 4	-0.928036
403420632	TRAF1	TNF receptor associated factor 1	-0.928014
8393218	CTSC	cathepsin C	-0.925775
109488672	SLFN5	schlafen family member 5	-0.925754
197927431	RT1-A	RT1 class I, locus A	-0.925636
7549765	HK2	hexokinase 2	-0.923038
392351290	DNAH9	dynein axonemal heavy chain 9	-0.921997
157819655	HEBP2	heme binding protein 2	-0.920928
164448680	HBB	hemoglobin subunit beta	-0.918803
8394373	STAT5A	signal transducer and activator of transcription 5A	-0.917538
564361059	CYTH4	cytohesin 4	-0.917011
149063212	TMEM132C	transmembrane protein 132C	-0.916644
77404382	CALCR	calcitonin receptor	-0.916413
404247433	SVIL	supervillin	-0.912604
11560101	GCNT1	glucosaminyl (N-acetyl) transferase 1, core 2	-0.910058
281332093	ACYP2	acylphosphatase 2	-0.909564
4758448	GNG11	G protein subunit gamma 11	-0.907843
537174241	N/A	N/A	-0.907592
16758040	N/A	N/A	-0.906891
119310195	CUBN	cubilin	-0.906891
157817937	2610028H24RIK	RIKEN cDNA 2610028H24 gene	-0.906891
225384	DTX3L	deltex E3 ubiquitin ligase 3L	-0.906891
157823237	IL7R	interleukin 7 receptor	-0.906891
916043983	BAIAP3	BAI1-associated protein 3	-0.904652
157821317	IFITM1	interferon induced transmembrane protein 1	-0.90458
8393057	SERPINH1	serpin family H member 1	-0.901728
149035184	N/A	N/A	-0.901596
148704240	ZMYM2	zinc finger MYM-type containing 2	-0.901555
81884843	CPQ	carboxypeptidase Q	-0.896907
672063576	N/A	N/A	-0.896164
293362695	AKAP17B	A kinase (PRKA) anchor protein 17B	-0.894997
94400786	TGFBR2	transforming growth factor beta receptor 2	-0.894991
148747506	ADAMTS1	ADAM metallopeptidase with thrombospondin type 1 motif 1	-0.894507
9506977	PLA2G2C	phospholipase A2 group IIC	-0.893085
564350006	PREX2	phosphatidylinositol-3,4,5-trisphosphate dependent Rac exchange factor 2	-0.892535
672083480	TNFAIP8	TNF alpha induced protein 8	-0.891148
148694035	SENP8	SUMO peptidase family member, NEDD8 specific	-0.890878
157821719	CPM	carboxypeptidase M	-0.890027
564399592	CITED1	Cbp/p300 interacting transactivator with Glu/Asp rich carboxy-terminal domain 1	-0.889999
300796169	SP8	Sp8 transcription factor	-0.889098
6978527	AQP1	aquaporin 1 (Colton blood group)	-0.88789
50510321	ANGPT1	angiopoietin 1	-0.88696
55741551	CHCHD10	coiled-coil-helix-coiled-coil-helix domain containing 10	-0.886789
148692790	WNT5A	Wnt family member 5A	-0.886072
58865948	CREB3L2	cAMP responsive element binding protein 3 like 2	-0.884728
209529648	TAF7L	TATA-box binding protein associated factor 7 like	-0.884523
149047828	NMI	N-myc and STAT interactor	-0.884152
56605734	PARP3	poly(ADP-ribose) polymerase family member 3	-0.882643
13928752	PTGIS	prostaglandin I2 synthase	-0.881944
148747414	GDA	guanine deaminase	-0.881878
672074697	ILDR2	immunoglobulin like domain containing receptor 2	-0.881819
755566690	HUWE1	HECT, UBA and WWE domain containing 1, E3 ubiquitin protein ligase	-0.881585
402794793	TMEM35B	transmembrane protein 35B	-0.881559
149065113	GRM8	glutamate metabotropic receptor 8	-0.881204
281604200	COL9A1	collagen type IX alpha 1 chain	-0.880853
564379810	TMEM119	transmembrane protein 119	-0.878438
166999225	GRM1	glutamate metabotropic receptor 1	-0.878353
226958688	RBP4	retinol binding protein 4	-0.878353
148747464	SCD	stearoyl-CoA desaturase	-0.877072
589934569	N/A	N/A	-0.876706
160333518	PABPC5	poly(A) binding protein cytoplasmic 5	-0.875553
148686921	SLC24A4	solute carrier family 24 member 4	-0.875274
12831207	GABRE	gamma-aminobutyric acid type A receptor epsilon subunit	-0.874469
672071786	IL1RL2	interleukin 1 receptor like 2	-0.874469
19424266	N/A	N/A	-0.874469
16758482	P3H1	prolyl 3-hydroxylase 1	-0.874205
255759960	SHC1	SHC adaptor protein 1	-0.872476
157824146	ITGA5	integrin subunit alpha 5	-0.871844
149040047	SYNPR	synaptoporin	-0.870237
392337738	LYSMD4	LysM domain containing 4	-0.870023
157819701	CTLA2A	cytotoxic T lymphocyte-associated protein 2 alpha	-0.869377
149028405	EBP	EBP, cholestenol delta-isomerase	-0.868638
56090592	EMP2	epithelial membrane protein 2	-0.868403
149058431	N/A	N/A	-0.867896
300793860	GPR50	G protein-coupled receptor 50	-0.866733
25453402	ABCB1	ATP binding cassette subfamily B member 1	-0.865907
157820517	CARD6	caspase recruitment domain family member 6	-0.865815
157818239	EFHD1	EF-hand domain family member D1	-0.865396
194097361	CDC42BPG	CDC42 binding protein kinase gamma	-0.863796
19424290	RAB29	RAB29, member RAS oncogene family	-0.863118
157820699	ANGPT4	angiopoietin 4	-0.862496
537148371	N/A	N/A	-0.862496
281306821	HEY2	hes related family bHLH transcription factor with YRPW motif 2	-0.8623
13591914	ANPEP	alanyl aminopeptidase, membrane	-0.862204
84781640	FAM43A	family with sequence similarity 43 member A	-0.862009
149054281	CNTNAP1	contactin associated protein 1	-0.861236
6978847	FMO1	flavin containing monooxygenase 1	-0.859455
672043249	DENND4B	DENN domain containing 4B	-0.858759
955523132	N/A	N/A	-0.857981
9506405	ARPC1B	actin related protein 2/3 complex subunit 1B	-0.857402
61889119	TNFSF12	TNF superfamily member 12	-0.854973
157820241	MARVELD1	MARVEL domain containing 1	-0.854408
226698394	UNC80	unc-80 homolog, NALCN channel complex subunit	-0.853867
404501512	VSIG10	V-set and immunoglobulin domain containing 10	-0.853779
589956163	N/A	N/A	-0.85358
672026767	N/A	N/A	-0.852618
829944637	N/A	N/A	-0.850622
564328981	HAPLN3	hyaluronan and proteoglycan link protein 3	-0.850519
164565435	SYNJ2	synaptojanin 2	-0.849094
564372546	SLC13A5	solute carrier family 13 member 5	-0.848794
77993363	SPAG6	sperm associated antigen 6	-0.847997
106879208	MYH4	myosin heavy chain 4	-0.847997
148540194	AKR1B7	aldo-keto reductase family 1, member B7	-0.847997
157821425	COL13A1	collagen type XIII alpha 1 chain	-0.847997
564399546	STARD8	StAR related lipid transfer domain containing 8	-0.847997
672075022	N/A	N/A	-0.846996
157823193	LOXL3	lysyl oxidase like 3	-0.846843
392342053	GK5	glycerol kinase 5	-0.846704
157818709	TMEM205	transmembrane protein 205	-0.846481
564382871	N/A	N/A	-0.84549
157824136	ZIC3	Zic family member 3	-0.845157
564387936	N/A	N/A	-0.843881
71043890	SMPDL3B	sphingomyelin phosphodiesterase acid like 3B	-0.841935
149039662	LAMA2	laminin subunit alpha 2	-0.841935
300795283	SHROOM4	shroom family member 4	-0.840801
672080024	N/A	N/A	-0.840395
149021014	N/A	N/A	-0.840365
157073937	PARP9	poly(ADP-ribose) polymerase family member 9	-0.839843
28461151	SLC1A5	solute carrier family 1 member 5	-0.83928
29789271	RAB13	RAB13, member RAS oncogene family	-0.839254
537235276	N/A	N/A	-0.838766
157786780	MELTF	melanotransferrin	-0.838719
149042870	N/A	N/A	-0.837525
4585467	PVR	poliovirus receptor	-0.834941
672028781	NAA16	N(alpha)-acetyltransferase 16, NatA auxiliary subunit	-0.834482
20806147	CD48	CD48 molecule	-0.833008
28933457	GSTM1	glutathione S-transferase mu 1	-0.832392
9437326	SLC4A4	solute carrier family 4 member 4	-0.831095
11067383	DNASE2B	deoxyribonuclease 2 beta	-0.830075
55741882	ZPBP2	zona pellucida binding protein 2	-0.830075
157824216	RRAS	RAS related	-0.829492
294862459	RENBP	renin binding protein	-0.82852
149049654	CXCL12	C-X-C motif chemokine ligand 12	-0.827936
15011857	SELENOP	selenoprotein P	-0.827886
157821039	TTC22	tetratricopeptide repeat domain 22	-0.827421
404351685	VWCE	von Willebrand factor C and EGF domains	-0.824428
564303385	CPED1	cadherin like and PC-esterase domain containing 1	-0.824273
672075176	TRAF3IP3	TRAF3 interacting protein 3	-0.82415
293344916	COL6A1	collagen type VI alpha 1 chain	-0.823947
20301958	SLC16A10	solute carrier family 16 member 10	-0.823122
348041255	SPATA9	spermatogenesis associated 9	-0.822584
187281975	DENND1C	DENN domain containing 1C	-0.821796
664771727	N/A	N/A	-0.821462
672086943	CXORF36	chromosome X open reading frame 36	-0.821235
157823745	ACAD11	acyl-CoA dehydrogenase family member 11	-0.82103
73487332	C1ORF115	chromosome 1 open reading frame 115	-0.820021
242397466	CTXN2	cortexin 2	-0.819619
167555121	CNTLN	centlein	-0.81876
392348438	NIPAL3	NIPA like domain containing 3	-0.816082
197386711	CREB5	cAMP responsive element binding protein 5	-0.814968
568959295	MSANTD2	Myb/SANT-like DNA-binding domain containing 2	-0.814568
672074341	CRYZL2	crystallin zeta like 2	-0.814075
6978507	ADM	adrenomedullin	-0.813587
347800740	SLCO2A1	solute carrier organic anion transporter family member 2A1	-0.811815
672053977	KCNQ4	potassium voltage-gated channel subfamily Q member 4	-0.810562
254540181	MOV10	Mov10 RISC complex RNA helicase	-0.810255
61097900	IL2RG	interleukin 2 receptor subunit gamma	-0.809354
157821107	MYO1F	myosin IF	-0.809316
12083687	CRHR2	corticotropin releasing hormone receptor 2	-0.807355
62078917	PAQR5	progestin and adipoQ receptor family member 5	-0.807355
149048910	N/A	N/A	-0.807355
197927121	SPAG16	sperm associated antigen 16	-0.807355
281332134	SLC35D2	solute carrier family 35 member D2	-0.807355
392338379	SLC26A8	solute carrier family 26 member 8	-0.807355
672029460	N/A	N/A	-0.806228
157817670	SLC2A10	solute carrier family 2 member 10	-0.805562
162287180	ENPP3	ectonucleotide pyrophosphatase/phosphodiesterase 3	-0.805272
672028919	N/A	N/A	-0.804984
201860292	CA13	carbonic anhydrase 13	-0.804365
293348634	LRIG3	leucine rich repeats and immunoglobulin like domains 3	-0.8024
27465571	BRINP3	BMP/retinoic acid inducible neural specific 3	-0.802266
325530254	PHETA1	PH domain containing endocytic trafficking adaptor 1	-0.800853
25282441	DECR2	2,4-dienoyl-CoA reductase 2	-0.799087
68163393	CPNE9	copine family member 9	-0.798366
56090397	CYB5D2	cytochrome b5 domain containing 2	-0.798221
672076564	DDC	dopa decarboxylase	-0.797507
16758726	SLC17A7	solute carrier family 17 member 7	-0.797409
307078146	UACA	uveal autoantigen with coiled-coil domains and ankyrin repeats	-0.796885
108935976	DISC1	DISC1 scaffold protein	-0.796467
157818989	LRRC71	leucine rich repeat containing 71	-0.796467
157820641	CLDN2	claudin 2	-0.796467
61557172	GULP1	GULP, engulfment adaptor PTB domain containing 1	-0.796311
672016444	N/A	N/A	-0.794601
261599034	IL1RAPL2	interleukin 1 receptor accessory protein like 2	-0.794416
913507039	N/A	N/A	-0.793549
675801992	N/A	N/A	-0.792675
6981090	IGFBP6	insulin like growth factor binding protein 6	-0.792059
672048013	N/A	N/A	-0.791932
400153797	PLOD1	procollagen-lysine,2-oxoglutarate 5-dioxygenase 1	-0.790629
149045505	TTPA	alpha tocopherol transfer protein	-0.790547
16758666	TIMP1	TIMP metallopeptidase inhibitor 1	-0.789809
564309742	IGSF9B	immunoglobulin superfamily member 9B	-0.789274
62079087	SPATA1	spermatogenesis associated 1	-0.788496
13786206	TPP1	tripeptidyl peptidase 1	-0.787669
77627757	IQUB	IQ motif and ubiquitin domain containing	-0.787271
537231884	N/A	N/A	-0.786921
690969208	MCC	MCC, WNT signaling pathway regulator	-0.785556
208022624	KIF16B	kinesin family member 16B	-0.78513
8394142	RAB27A	RAB27A, member RAS oncogene family	-0.784694
672085107	WDR59	WD repeat domain 59	-0.784555
818015	HBB	hemoglobin subunit beta	-0.784453
57012374	KRT26	keratin 26	-0.784271
60097943	GULO	gulonolactone (L-) oxidase	-0.784271
6981586	SSTR4	somatostatin receptor 4	-0.784071
198386343	TRPS1	transcriptional repressor GATA binding 1	-0.782714
157822457	SYNC	syncoilin, intermediate filament protein	-0.782624
399498563	CMTM5	CKLF like MARVEL transmembrane domain containing 5	-0.782477
672059136	N/A	N/A	-0.781719
17865345	CDH23	cadherin related 23	-0.78136
209571549	RNF43	ring finger protein 43	-0.780687
19705477	RNF39	ring finger protein 39	-0.779874
157818443	MLF1	myeloid leukemia factor 1	-0.779734
564347180	THNSL2	threonine synthase like 2	-0.778644
281332166	GPR158	G protein-coupled receptor 158	-0.778209
157824077	PLEK	pleckstrin	-0.777608
672042718	CCRL2	C-C motif chemokine receptor like 2	-0.777608
71043674	ZBBX	zinc finger B-box domain containing	-0.777608
672034240	N/A	N/A	-0.776932
6978773	DPP4	dipeptidyl peptidase 4	-0.776767
300388140	MYLK	myosin light chain kinase	-0.776723
56090429	TMBIM1	transmembrane BAX inhibitor motif containing 1	-0.776675
672033554	LOC102557335	uncharacterized LOC102557335	-0.776152
537241732	N/A	N/A	-0.775081
564352536	SZT2	SZT2, KICSTOR complex subunit	-0.774787
61556760	ALLC	allantoicase	-0.773724
6981520	SDC2	syndecan 2	-0.773629
157821105	SLC4A11	solute carrier family 4 member 11	-0.77259
109501553	METTL17	methyltransferase like 17	-0.772048
56090459	CNDP1	carnosine dipeptidase 1	-0.771617
564322860	NHSL2	NHS like 2	-0.771181
569006768	N/A	N/A	-0.769292
149042010	DAPK2	death-associated protein kinase 2	-0.768994
77993372	PQLC3	PQ loop repeat containing 3	-0.768674
148680846	HIC1	HIC ZBTB transcriptional repressor 1	-0.768458
157819911	CSGALNACT2	chondroitin sulfate N-acetylgalactosaminyltransferase 2	-0.767827
157822051	STARD4	StAR related lipid transfer domain containing 4	-0.767524
672089449	N/A	N/A	-0.766173
148747433	IL1R1	interleukin 1 receptor type 1	-0.765535
762006036	MCUR1	mitochondrial calcium uniporter regulator 1	-0.765535
672079397	CCDC66	coiled-coil domain containing 66	-0.76446
149066401	AARD	alanine and arginine rich domain containing protein	-0.764286
157823283	COCH	cochlin	-0.764255
564310188	IGDCC4	immunoglobulin superfamily DCC subclass member 4	-0.764138
31077132	HRC	histidine rich calcium binding protein	-0.763933
293342292	FAM208A	family with sequence similarity 208 member A	-0.762239
307548437	NYAP2	neuronal tyrosine-phosphorylated phosphoinositide-3-kinase adaptor 2	-0.761613
564341926	N/A	N/A	-0.761413
212549647	GSTT3	glutathione S-transferase, theta 3	-0.761213
157822083	PBX4	PBX homeobox 4	-0.760812
70794782	RBMS2	RNA binding motif single stranded interacting protein 2	-0.760115
672013431	N/A	N/A	-0.759584
568966731	HMG20B	high mobility group 20B	-0.7592
6981564	SMO	smoothened, frizzled class receptor	-0.757517
71795615	UPP1	uridine phosphorylase 1	-0.757143
109486616	PLIN3	perilipin 3	-0.756165
71361637	STRA6	stimulated by retinoic acid 6	-0.755662
672058561	N/A	N/A	-0.755119
166851836	CPA2	carboxypeptidase A2	-0.755008
86129590	TES	testin LIM domain protein	-0.754888
13162359	CYBA	cytochrome b-245 alpha chain	-0.753905
68341959	CASTOR1	cytosolic arginine sensor for mTORC1 subunit 1	-0.753596
395759219	AQP4	aquaporin 4	-0.752916
564382316	HSD11B1	hydroxysteroid 11-beta dehydrogenase 1	-0.752907
157817043	ACOT13	acyl-CoA thioesterase 13	-0.752513
157816939	WASHC3	WASH complex subunit 3	-0.752215
67078444	EPN3	epsin 3	-0.752072
55741859	XRCC4	X-ray repair cross complementing 4	-0.751418
148704596	L3HYPDH	trans-L-3-hydroxyproline dehydratase	-0.75112
205235	SLC6A7	solute carrier family 6 member 7	-0.750695
672025281	PTGES3L	prostaglandin E synthase 3 like	-0.750352
6678467	TUBA4A	tubulin alpha 4a	-0.750085
71051382	FHL4	four and a half LIM domains 4	-0.749677
74202463	EYA2	EYA transcriptional coactivator and phosphatase 2	-0.748831
9910520	PLVAP	plasmalemma vesicle associated protein	-0.748461
158186732	GFAP	glial fibrillary acidic protein	-0.748021
6678690	LHX5	LIM homeobox 5	-0.747813
537361028	PNPLA3	patatin like phospholipase domain containing 3	-0.747319
215276950	PKP2	plakophilin 2	-0.747234
281182710	POLE2	DNA polymerase epsilon 2, accessory subunit	-0.747234
188595680	SPHKAP	SPHK1 interactor, AKAP domain containing	-0.746956
58865396	FIGNL1	fidgetin like 1	-0.745954
568918526	PRR5L	proline rich 5 like	-0.745954
148689145	CPNE4	copine 4	-0.745405
149055779	SLC17A6	solute carrier family 17 member 6	-0.745358
19224657	FGF14	fibroblast growth factor 14	-0.744329
209529666	SCARA5	scavenger receptor class A member 5	-0.744161
157817525	LGR5	leucine rich repeat containing G protein-coupled receptor 5	-0.74366
564368910	FN1	fibronectin 1	-0.742602
312147379	LAMA1	laminin subunit alpha 1	-0.742379
672083937	TSHZ1	teashirt zinc finger homeobox 1	-0.741932
11693162	INSIG1	insulin induced gene 1	-0.741319
157822505	NFATC4	nuclear factor of activated T cells 4	-0.740833
672024181	OBSL1	obscurin like 1	-0.740684
187281569	CFAP52	cilia and flagella associated protein 52	-0.74048
393715123	KANK2	KN motif and ankyrin repeat domains 2	-0.740297
145312274	EPHA6	EPH receptor A6	-0.740032
149016012	KANSL1L	KAT8 regulatory NSL complex subunit 1 like	-0.738894
406719604	SLC9A9	solute carrier family 9 member A9	-0.738533
16758788	PTPN6	protein tyrosine phosphatase, non-receptor type 6	-0.738295
6981110	ITPR3	inositol 1,4,5-trisphosphate receptor type 3	-0.736966
18543333	SYCP2	synaptonemal complex protein 2	-0.736966
67846050	SIGIRR	single Ig and TIR domain containing	-0.736966
119226204	CFAP206	cilia and flagella associated protein 206	-0.736966
300794139	DUSP27	dual specificity phosphatase 27, atypical	-0.736966
406035319	KIRREL2	kirre like nephrin family adhesion molecule 2	-0.736966
672055565	TSHZ2	teashirt zinc finger homeobox 2	-0.736966
564302924	OTOF	otoferlin	-0.736966
75832132	ESYT1	extended synaptotagmin 1	-0.736235
162287200	CD82	CD82 molecule	-0.735628
149036607	N/A	N/A	-0.734946
625217421	N/A	N/A	-0.734599
157823179	SOX7	SRY-box 7	-0.733213
16758284	SLC5A7	solute carrier family 5 member 7	-0.732808
149046847	ANTXR2	ANTXR cell adhesion molecule 2	-0.732304
157816947	GUCA1B	guanylate cyclase activator 1B	-0.729911
281485565	RASGRF1	Ras protein specific guanine nucleotide releasing factor 1	-0.729888
564323194	COL4A5	collagen type IV alpha 5 chain	-0.728476
201861483	LOC102548396	zinc finger protein 951	-0.728195
672049461	N/A	N/A	-0.728005
158508553	HAVCR2	hepatitis A virus cellular receptor 2	-0.72792
21687012	CACNG5	calcium voltage-gated channel auxiliary subunit gamma 5	-0.727713
71037403	MYL12B	myosin light chain 12B	-0.727607
149036415	VAMP5	vesicle associated membrane protein 5	-0.727143
149038530	CCDC170	coiled-coil domain containing 170	-0.726982
281371499	COL5A2	collagen type V alpha 2 chain	-0.726956
51948402	PPIC	peptidylprolyl isomerase C	-0.724411
61557100	PLEKHF1	pleckstrin homology and FYVE domain containing 1	-0.724366
149038682	SRGN	serglycin	-0.723098
61557097	AXL	AXL receptor tyrosine kinase	-0.722466
7106349	LYNX1	Ly6/neurotoxin 1	-0.722344
197304681	WNT5B	Wnt family member 5B	-0.722092
187469267	GPRC5B	G protein-coupled receptor class C group 5 member B	-0.721797
13786192	APLNR	apelin receptor	-0.721625
46485403	CHST7	carbohydrate sulfotransferase 7	-0.721148
157818137	RECK	reversion inducing cysteine rich protein with kazal motifs	-0.720794
672078531	N/A	N/A	-0.719892
62079039	PHKB	phosphorylase kinase regulatory subunit beta	-0.719573
16923978	SLC26A2	solute carrier family 26 member 2	-0.719505
12083595	GRM4	glutamate metabotropic receptor 4	-0.71896
77404371	DNAJC12	DnaJ heat shock protein family (Hsp40) member C12	-0.718932
564324583	N/A	N/A	-0.718229
19705501	DCXR	dicarbonyl and L-xylulose reductase	-0.717891
166064014	PRCP	prolylcarboxypeptidase	-0.71748
16758322	SYNGR2	synaptogyrin 2	-0.717374
51948408	FUCA2	alpha-L-fucosidase 2	-0.717141
913518709	N/A	N/A	-0.716693
74218228	HNRNPC	heterogeneous nuclear ribonucleoprotein C (C1/C2)	-0.714731
157786746	SCARF2	scavenger receptor class F member 2	-0.713829
672035885	N/A	N/A	-0.713696
148688764	BMP4	bone morphogenetic protein 4	-0.713477
149060755	APOD	apolipoprotein D	-0.713427
61557184	LAPTM4B	lysosomal protein transmembrane 4 beta	-0.712293
157419144	MRVI1	murine retrovirus integration site 1 homolog	-0.712198
12018274	ESM1	endothelial cell specific molecule 1	-0.711875
565671770	TAL1	TAL bHLH transcription factor 1, erythroid differentiation factor	-0.711875
58866018	BIN2	bridging integrator 2	-0.711793
13591971	HNMT	histamine N-methyltransferase	-0.711405
16758232	PLCB2	phospholipase C beta 2	-0.710493
149033449	RGD1559747	similar to Zinc finger and SCAN domain containing protein 2 (Zinc finger protein 29)	-0.709872
157823879	NUDT12	nudix hydrolase 12	-0.70955
330340432	WDR62	WD repeat domain 62	-0.70955
209954806	PIGN	phosphatidylinositol glycan anchor biosynthesis class N	-0.70858
564382262	PTPN14	protein tyrosine phosphatase, non-receptor type 14	-0.708162
149053435	N/A	N/A	-0.707973
157786914	OGFOD2	2-oxoglutarate and iron dependent oxygenase domain containing 2	-0.707645
254910957	SMIM1	small integral membrane protein 1 (Vel blood group)	-0.706572
71043778	PXDC1	PX domain containing 1	-0.706516
56606082	C1QA	complement C1q A chain	-0.706453
58866038	XKRX	XK related X-linked	-0.706269
37591180	TRMT11	tRNA methyltransferase 11 homolog	-0.704777
66730329	SPATC1L	spermatogenesis and centriole associated 1 like	-0.704544
12018270	PNPO	pyridoxamine 5'-phosphate oxidase	-0.703607
940759496	N/A	N/A	-0.703118
13540632	SLC16A3	solute carrier family 16 member 3	-0.703018
984102375	N/A	N/A	-0.703018
672066409	N/A	N/A	-0.703018
8393053	CASR	calcium sensing receptor	-0.702614
62078977	PDIA5	protein disulfide isomerase family A member 5	-0.702493
672044124	N/A	N/A	-0.70179
880954369	N/A	N/A	-0.701194
149048674	PEX5L	peroxisomal biogenesis factor 5 like	-0.70106
149051152	N/A	N/A	-0.700891
56119124	CMTM6	CKLF like MARVEL transmembrane domain containing 6	-0.7007
31377521	S1PR5	sphingosine-1-phosphate receptor 5	-0.70044
300794843	IQGAP3	IQ motif containing GTPase activating protein 3	-0.70044
149018406	ALS2CL	ALS2 C-terminal like	-0.699652
564372514	SHBG	sex hormone binding globulin	-0.69883
148699227	MYADM	myeloid associated differentiation marker	-0.69765
164607119	SUMF2	sulfatase modifying factor 2	-0.697437
149016251	DOCK10	dedicator of cytokinesis 10	-0.696777
672034215	ZNF729	zinc finger protein 729	-0.696219
672043651	TENT5C	terminal nucleotidyltransferase 5C	-0.694374
300795842	CACHD1	cache domain containing 1	-0.694282
564314685	EIF4G1	eukaryotic translation initiation factor 4 gamma 1	-0.693874
6981306	TNFRSF11B	TNF receptor superfamily member 11b	-0.692931
13540634	IFITM2	interferon induced transmembrane protein 2	-0.692421
300797496	MYH11	myosin heavy chain 11	-0.691878
282158051	TDRD6	tudor domain containing 6	-0.691878
13786160	SLC22A8	solute carrier family 22 member 8	-0.690389
564310671	NBEAL2	neurobeachin like 2	-0.690217
11067369	GJA4	gap junction protein alpha 4	-0.689493
6981522	SDC4	syndecan 4	-0.689432
157818993	NXN	nucleoredoxin	-0.688903
157820991	AGFG2	ArfGAP with FG repeats 2	-0.688737
404312694	PSTPIP2	proline-serine-threonine phosphatase interacting protein 2	-0.688641
209862829	SEMA3E	semaphorin 3E	-0.688585
6981128	KDR	kinase insert domain receptor	-0.688099
157819481	RHPN2	rhophilin Rho GTPase binding protein 2	-0.687532
795140840	N/A	N/A	-0.686842
148679892	WLS	wntless Wnt ligand secretion mediator	-0.686067
57192	P3H4	prolyl 3-hydroxylase family member 4 (non-enzymatic)	-0.686014
672088490	N/A	N/A	-0.685891
124286858	B230217C12RIK	RIKEN cDNA B230217C12 gene	-0.685755
71043878	PROCR	protein C receptor	-0.685685
62078463	LPP	LIM domain containing preferred translocation partner in lipoma	-0.685619
148680189	SLC39A8	solute carrier family 39 member 8	-0.685185
189491689	SUCLG2	succinate-CoA ligase GDP-forming beta subunit	-0.685104
300795821	FREM1	FRAS1 related extracellular matrix 1	-0.684498
568930638	HSPG2	heparan sulfate proteoglycan 2	-0.684268
157820761	KLF1	Kruppel like factor 1	-0.683973
281306708	VSX2	visual system homeobox 2	-0.683526
8393002	BTG2	BTG anti-proliferation factor 2	-0.683366
817939	N/A	N/A	-0.682142
392339580	N/A	N/A	-0.681392
672015213	N/A	N/A	-0.680887
157823545	WDR54	WD repeat domain 54	-0.680689
564342476	MGA	MGA, MAX dimerization protein	-0.68031
114052899	IRF2	interferon regulatory factor 2	-0.680276
157821677	JADE2	jade family PHD finger 2	-0.679741
983131839	RYR3	ryanodine receptor 3	-0.679568
149060525	FSTL1	follistatin like 1	-0.678786
46048641	CYP1A1	cytochrome P450 family 1 subfamily A member 1	-0.678072
564297852	CRTC3	CREB regulated transcription coactivator 3	-0.678072
568986424	PRRXL1	paired related homeobox protein-like 1	-0.678072
157820317	STXBP4	syntaxin binding protein 4	-0.675676
672063012	NEK11	NIMA related kinase 11	-0.67516
6978721	CTSH	cathepsin H	-0.674966
17432904	ERBB3	erb-b2 receptor tyrosine kinase 3	-0.67433
291490665	GCG	glucagon	-0.674014
13591961	GPT	glutamic--pyruvic transaminase	-0.6734
8393393	GABRD	gamma-aminobutyric acid type A receptor delta subunit	-0.673318
62078969	FKBP10	FK506 binding protein 10	-0.672351
41349501	PLP1	proteolipid protein 1	-0.672003
293344558	PCNX3	pecanex 3	-0.671207
155369658	SPIDR	scaffold protein involved in DNA repair	-0.671051
197927214	CCDC125	coiled-coil domain containing 125	-0.670936
50054384	CSF1	colony stimulating factor 1	-0.670608
149024838	MXRA8	matrix remodeling associated 8	-0.66996
148687591	TMEM132D	transmembrane protein 132D	-0.669052
260166629	WNK4	WNK lysine deficient protein kinase 4	-0.66866
157786618	RANGRF	RAN guanine nucleotide release factor	-0.668045
524957674	N/A	N/A	-0.667549
77020289	ERBB2	erb-b2 receptor tyrosine kinase 2	-0.666821
114145523	ARSK	arylsulfatase family member K	-0.66662
755499410	CCM2L	CCM2 like scaffold protein	-0.665999
31324552	NADSYN1	NAD synthetase 1	-0.665398
67078466	CYP2U1	cytochrome P450 family 2 subfamily U member 1	-0.664999
672054622	MINOS1-NBL1/NBL1	NBL1, DAN family BMP antagonist	-0.664832
201861690	TPK1	thiamin pyrophosphokinase 1	-0.663858
13928886	MAP2K1	mitogen-activated protein kinase kinase 1	-0.663788
149063727	P2RX2	purinergic receptor P2X 2	-0.663781
564373971	AGA	aspartylglucosaminidase	-0.663717
72255513	FAM117A	family with sequence similarity 117 member A	-0.663717
82654202	METTL7A	methyltransferase like 7A	-0.663224
61557127	NNT	nicotinamide nucleotide transhydrogenase	-0.663157
13569846	PARVA	parvin alpha	-0.662228
672042306	N/A	N/A	-0.66172
148670853	BBOF1	basal body orientation factor 1	-0.661065
392343399	COL4A6	collagen type IV alpha 6 chain	-0.659841
30027645	GHR	growth hormone receptor	-0.659565
56676356	SLC10A4	solute carrier family 10 member 4	-0.659537
6978669	ABCC2	ATP binding cassette subfamily C member 2	-0.659509
803317004	N/A	N/A	-0.659421
40538858	HPGD	15-hydroxyprostaglandin dehydrogenase	-0.658211
16758490	CHEK2	checkpoint kinase 2	-0.657348
157821361	CRADD	CASP2 and RIPK1 domain containing adaptor with death domain	-0.657112
149015740	N/A	N/A	-0.656516
157822147	TRIM59	tripartite motif containing 59	-0.656347
62078689	CYYR1	cysteine and tyrosine rich 1	-0.655116
672022615	N/A	N/A	-0.654775
50510463	PRUNE2	prune homolog 2	-0.654642
13994179	SLC24A2	solute carrier family 24 member 2	-0.653824
310772205	MAP7	microtubule associated protein 7	-0.653785
293346302	FBLN7	fibulin 7	-0.652537
16758804	ACACB	acetyl-CoA carboxylase beta	-0.652077
153791204	VOM2R1	vomeronasal 2 receptor, 4	-0.652077
149020710	N/A	N/A	-0.651137
564313637	CDR2L	cerebellar degeneration related protein 2 like	-0.651079
148666837	MGLL	monoglyceride lipase	-0.650404
157787064	GRM2	glutamate metabotropic receptor 2	-0.649814
880877024	N/A	N/A	-0.649588
157821431	GAL3ST1	galactose-3-O-sulfotransferase 1	-0.64943
488510385	N/A	N/A	-0.649223
8393896	PACSIN1	protein kinase C and casein kinase substrate in neurons 1	-0.648999
457866801	PCSK5	proprotein convertase subtilisin/kexin type 5	-0.647877
149062946	EPHB4	EPH receptor B4	-0.646639
672087474	REPS2	RALBP1 associated Eps domain containing 2	-0.644995
672087474	REPS2	RALBP1 associated Eps domain containing 2	-0.644995
56605650	CFAP298	cilia and flagella associated protein 298	-0.644684
124487354	TAF4	TATA-box binding protein associated factor 4	-0.644572
56090301	NUDT5	nudix hydrolase 5	-0.644551
564333152	N/A	N/A	-0.643363
124378035	TNRC6C	trinucleotide repeat containing 6C	-0.643208
564376043	PIGP	phosphatidylinositol glycan anchor biosynthesis class P	-0.643147
292494885	ACADM	acyl-CoA dehydrogenase medium chain	-0.642752
672028287	KAT6B	K(lysine) acetyltransferase 6B	-0.6417
157786612	B9D1	B9 domain containing 1	-0.641421
149061352	ADAM12	ADAM metallopeptidase domain 12	-0.64127
3165381	SOX15	SRY-box 15	-0.641207
148693270	DOCK6	dedicator of cytokinesis 6	-0.641145
880939564	N/A	N/A	-0.640963
454515948	PRKCQ	protein kinase C theta	-0.640705
14389301	SMPD2	sphingomyelin phosphodiesterase 2	-0.640458
45267819	CAV2	caveolin 2	-0.640339
149049125	DERA	deoxyribose-phosphate aldolase	-0.640212
66730475	TPM2	tropomyosin 2, beta	-0.640189
189011695	EPB41L4B	erythrocyte membrane protein band 4.1 like 4B	-0.640104
47523966	PHACTR2	phosphatase and actin regulator 2	-0.639824
68534736	ERAP1	endoplasmic reticulum aminopeptidase 1	-0.639627
564357818	PMEL	premelanosome protein	-0.639454
207438640	C12ORF73	chromosome 12 open reading frame 73	-0.638799
226823227	UBE2T	ubiquitin conjugating enzyme E2 T	-0.638562
281371490	LAMC1	laminin subunit gamma 1	-0.638286
82617598	SLC5A3	solute carrier family 5 member 3	-0.638155
392348187	FLNC	filamin C	-0.63743
558611343	LRP8	LDL receptor related protein 8	-0.63743
300797978	MCM3	minichromosome maintenance complex component 3	-0.63743
625262040	N/A	N/A	-0.63743
61557297	FKBP14	FK506 binding protein 14	-0.63713
12621098	EPHX2	epoxide hydrolase 2	-0.636091
74184716	KAT6B	K(lysine) acetyltransferase 6B	-0.635809
58865380	STAT2	signal transducer and activator of transcription 2	-0.63557
392331598	MPV17L	MPV17 mitochondrial inner membrane protein like	-0.635304
392331598	MPV17L	MPV17 mitochondrial inner membrane protein like	-0.635304
149022088	N/A	N/A	-0.634545
293341811	PRR14L	proline rich 14 like	-0.634351
157823385	SLITRK6	SLIT and NTRK like family member 6	-0.633872
344252018	N/A	N/A	-0.633672
23463307	RIOX2	ribosomal oxygenase 2	-0.633048
149031202	SAYSD1	SAYSVFN motif domain containing 1	-0.632883
8392897	ALOX5AP	arachidonate 5-lipoxygenase activating protein	-0.632695
270133029	MST1R	macrophage stimulating 1 receptor	-0.632268
158749582	HLA-G	major histocompatibility complex, class I, G	-0.632268
62078553	IFT80	intraflagellar transport 80	-0.631884
197927244	TIE1	tyrosine kinase with immunoglobulin like and EGF like domains 1	-0.631648
157817093	TMEM51	transmembrane protein 51	-0.631032
158534064	RET	ret proto-oncogene	-0.63005
208022708	CYP4V2	cytochrome P450 family 4 subfamily V member 2	-0.63005
564300462	DCHS2	dachsous cadherin-related 2	-0.63005
32189322	ADGRG2	adhesion G protein-coupled receptor G2	-0.629357
60360124	SIPA1	signal-induced proliferation-associated 1	-0.62889
8567398	PDE3A	phosphodiesterase 3A	-0.628189
6754808	NDP	NDP, norrin cystine knot growth factor	-0.628031
157822133	VCL	vinculin	-0.627721
149032969	TUBE1	tubulin epsilon 1	-0.627639
120586977	MMP28	matrix metallopeptidase 28	-0.627446
731457978	N/A	N/A	-0.626632
16758800	TRIP10	thyroid hormone receptor interactor 10	-0.625385
12018250	TEP1	telomerase associated protein 1	-0.624997
198278488	PRODH2	proline dehydrogenase 2	-0.624242
40363270	RDH16	retinol dehydrogenase 16	-0.624032
752993027	HSPB1	heat shock protein family B (small) member 1	-0.623957
75905809	AKAP12	A-kinase anchoring protein 12	-0.623202
157786612	B9D1	B9 domain containing 1	-0.622195
71043794	CEP41	centrosomal protein 41	-0.622082
113951677	LPAR6	lysophosphatidic acid receptor 6	-0.621775
18959236	PECR	peroxisomal trans-2-enoyl-CoA reductase	-0.620867
564371892	N/A	N/A	-0.620665
293344070	MAMSTR	MEF2 activating motif and SAP domain containing transcriptional regulator	-0.620507
6978505	ANXA5	annexin A5	-0.620399
124244050	PPIP5K1	diphosphoinositol pentakisphosphate kinase 1	-0.620251
40254796	LYZ	lysozyme	-0.61967
149055560	N/A	N/A	-0.619267
392339847	CADPS2	calcium dependent secretion activator 2	-0.618959
564372698	N/A	N/A	-0.61891
18426860	LEF1	lymphoid enhancer binding factor 1	-0.618437
148666908	ADAMTS9	ADAM metallopeptidase with thrombospondin type 1 motif 9	-0.616671
392355060	VAT1L	vesicle amine transport 1 like	-0.616329
564354291	GPR153	G protein-coupled receptor 153	-0.616237
66730337	NMRK1	nicotinamide riboside kinase 1	-0.616157
803011834	N/A	N/A	-0.614389
29293821	PAFAH2	platelet activating factor acetylhydrolase 2	-0.61424
51854227	GSN	gelsolin	-0.613391
415703079	NEBL	nebulette	-0.612865
157786648	SMYD4	SET and MYND domain containing 4	-0.612317
281306771	ADAMTS4	ADAM metallopeptidase with thrombospondin type 1 motif 4	-0.61193
149041833	N/A	N/A	-0.611811
6978643	CEBPD	CCAAT enhancer binding protein delta	-0.611547
157819175	GPR165	G protein-coupled receptor 165	-0.610864
157822805	RGD1563159	RGD1563159	-0.610053
167560911	SGF29	SAGA complex associated factor 29	-0.608991
157819705	RPS4Y2	ribosomal protein S4 Y-linked 2	-0.608668
157819983	ITPRID2	ITPR interacting domain containing 2	-0.608561
392339871	PARP12	poly(ADP-ribose) polymerase family member 12	-0.608491
13591940	DPYD	dihydropyrimidine dehydrogenase	-0.607796
16758992	VEGFC	vascular endothelial growth factor C	-0.606403
6981574	SPARC	secreted protein acidic and cysteine rich	-0.606039
58585238	TRPM2	transient receptor potential cation channel subfamily M member 2	-0.605282
27436863	HACL1	2-hydroxyacyl-CoA lyase 1	-0.604783
219804406	DOCK1	dedicator of cytokinesis 1	-0.604421
564310904	N/A	N/A	-0.604224
672050038	NDNF	neuron derived neurotrophic factor	-0.603626
564336490	SPART	spartin	-0.603528
62078777	TRIM5	tripartite motif containing 5	-0.60311
1763306	UNC13C	unc-13 homolog C	-0.602884
77628000	NIT2	nitrilase family member 2	-0.600896
157820093	GMNN	geminin, DNA replication inhibitor	-0.600471
19424232	CSF2RB	colony stimulating factor 2 receptor beta common subunit	-0.600393
51036635	FBP1	fructose-bisphosphatase 1	-0.600393
300794412	KCNRG	potassium channel regulator	-0.600041
347300453	SLC16A12	solute carrier family 16 member 12	-0.600006
126723733	PLA2G16	phospholipase A2 group XVI	-0.599164
6981168	LPL	lipoprotein lipase	-0.599133
157821687	NEURL2	neuralized E3 ubiquitin protein ligase 2	-0.598637
759094962	N/A	N/A	-0.59858
426352465	N/A	N/A	-0.598307
281182657	TMA16	translation machinery associated 16 homolog	-0.597782
392340363	TMEM64	transmembrane protein 64	-0.597548
564348470	ZFAND4	zinc finger AN1-type containing 4	-0.5974
148698920	N/A	N/A	-0.597384
19924041	CYP2D22	cytochrome P450, family 2, subfamily d, polypeptide 22	-0.596788
155369305	PBXIP1	PBX homeobox interacting protein 1	-0.596287
461440	HTR7	5-hydroxytryptamine receptor 7	-0.594744
31542804	FCGR2A	Fc fragment of IgG receptor IIa	-0.59368
13929176	WFS1	wolframin ER transmembrane glycoprotein	-0.593576
8392881	AIF1	allograft inflammatory factor 1	-0.593389
16758390	CLIC5	chloride intracellular channel 5	-0.593375
11560111	ADGRL4	adhesion G protein-coupled receptor L4	-0.593113
399154129	POP5	POP5 homolog, ribonuclease P/MRP subunit	-0.592723
19705543	MTARC2	mitochondrial amidoxime reducing component 2	-0.591878
149026486	DAP	death associated protein	-0.591558
817472545	PIGBOS1	PIGB opposite strand 1	-0.591429
564394961	N/A	N/A	-0.591115
686661093	SLC24A3	solute carrier family 24 member 3	-0.590304
197387491	ISM1	isthmin 1	-0.590237
38541109	BSPRY	B-box and SPRY domain containing	-0.590016
564345556	CROT	carnitine O-octanoyltransferase	-0.589584
77695926	STAT1	signal transducer and activator of transcription 1	-0.588931
54019428	PCDHA5	protocadherin alpha 5	-0.588892
157819391	MALSU1	mitochondrial assembly of ribosomal large subunit 1	-0.588644
157822897	FAAP20	FA core complex associated protein 20	-0.588078
149022245	SCRN3	secernin 3	-0.587831
194097493	EVA1B	eva-1 homolog B	-0.587772
157823077	FBXO15	F-box protein 15	-0.587505
109481229	DBX2	developing brain homeobox 2	-0.587427
58865412	PDGFRL	platelet derived growth factor receptor like	-0.587402
197304791	CRTAC1	cartilage acidic protein 1	-0.5866
157786850	TUBD1	tubulin delta 1	-0.586224
672053969	CCDC30	coiled-coil domain containing 30	-0.585835
984128285	N/A	N/A	-0.585633
18266714	TRIM63	tripartite motif containing 63	-0.584963
62079089	TRPA1	transient receptor potential cation channel subfamily A member 1	-0.584963
71043672	AOX2	aldehyde oxidase 2	-0.584963
157787081	TM9SF1	transmembrane 9 superfamily member 1	-0.584963
157818043	MALL	mal, T cell differentiation protein like	-0.584963
157821249	FAM166A	family with sequence similarity 166 member A	-0.584963
157823299	TMEM25	transmembrane protein 25	-0.584963
195539325	WNT1	Wnt family member 1	-0.584963
532078357	CRIP3	cysteine rich protein 3	-0.584963
731497215	ITK	IL2 inducible T cell kinase	-0.584963
815891318	KCNA7	potassium voltage-gated channel subfamily A member 7	-0.584963
46485385	TLR12	toll-like receptor 12	-0.584963
56606094	CSGALNACT1	chondroitin sulfate N-acetylgalactosaminyltransferase 1	-0.584963
58865882	MTBP	MDM2 binding protein	-0.584963
148693671	CYP19A1	cytochrome P450 family 19 subfamily A member 1	-0.584963
157818821	N/A	N/A	-0.584963
157822429	MYBPC1	myosin binding protein C, slow type	-0.584963
281182626	N/A	N/A	-0.584963
692110332	ENTPD1	ectonucleoside triphosphate diphosphohydrolase 1	-0.584963
149052198	NPRL3	NPR3 like, GATOR1 complex subunit	-0.583991
149065235	CALD1	caldesmon 1	-0.583859
62078941	METRNL	meteorin like, glial cell differentiation regulator	-0.583364
157822819	PNP	purine nucleoside phosphorylase	-0.583018
344245637	N/A	N/A	-0.582967
672058561	N/A	N/A	-0.582804
109458933	CEMIP	cell migration inducing hyaluronidase 1	-0.581847
674082951	N/A	N/A	-0.581619
149036529	DGUOK	deoxyguanosine kinase	-0.580966
281306750	CHRD	chordin	-0.580503
672034690	N/A	N/A	-0.580286
672037313	N/A	N/A	-0.580225
386781426	ITGAE	integrin subunit alpha E	-0.580193
865993487	CD40	CD40 molecule	-0.579668
68534951	CCDC189	coiled-coil domain containing 189	-0.579668
83642834	NAGK	N-acetylglucosamine kinase	-0.579362
916502426	N/A	N/A	-0.57911
54312088	ATP2B4	ATPase plasma membrane Ca2+ transporting 4	-0.579105
205830446	C11ORF98	chromosome 11 open reading frame 98	-0.578936
62078751	GRAMD2B	GRAM domain containing 2B	-0.578305
109480102	SMARCC2	SWI/SNF related, matrix associated, actin dependent regulator of chromatin subfamily c member 2	-0.578264
281427203	TMEM260	transmembrane protein 260	-0.577899
76159291	CAST	calpastatin	-0.57782
146262019	MMP2	matrix metallopeptidase 2	-0.577347
77917572	LIPA	lipase A, lysosomal acid type	-0.577214
564378166	PAN3	poly(A) specific ribonuclease subunit PAN3	-0.576986
672046728	N/A	N/A	-0.576789
148693894	UBE2Q2	ubiquitin conjugating enzyme E2 Q2	-0.576366
148669742	ADD3	adducin 3	-0.576141
148677309	CMC1	C-X9-C motif containing 1	-0.575978
6981402	PRKG2	protein kinase cGMP-dependent 2	-0.575974
564345430	LOC100910079	actin-related protein 3B-like	-0.574848
149018242	N/A	N/A	-0.574594
62078799	QRSL1	glutaminyl-tRNA synthase (glutamine-hydrolyzing)-like 1	-0.574441
564380626	PTPN7	protein tyrosine phosphatase, non-receptor type 7	-0.574236
672080026	N/A	N/A	-0.574236
62079099	ORC5	origin recognition complex subunit 5	-0.573991
293343546	C5ORF49	chromosome 5 open reading frame 49	-0.57345
149044791	COMMD1	copper metabolism domain containing 1	-0.572289
76559913	COG7	component of oligomeric golgi complex 7	-0.572086
149038513	SYNE1	spectrin repeat containing nuclear envelope protein 1	-0.571994
6981332	SERPINE1	serpin family E member 1	-0.571906
157819033	RNASET2	ribonuclease T2	-0.571095
109470195	TNKS1BP1	tankyrase 1 binding protein 1	-0.570492
19424176	TSPAN8	tetraspanin 8	-0.570316
148669431	DNAJC27	DnaJ heat shock protein family (Hsp40) member C27	-0.570187
195973006	EGFLAM	EGF like, fibronectin type III and laminin G domains	-0.570064
672023431	ZCWPW2	zinc finger CW-type and PWWP domain containing 2	-0.569736
149041405	N/A	N/A	-0.569204
156139120	NTS	neurotensin	-0.568573
201025393	TTC7A	tetratricopeptide repeat domain 7A	-0.568284
672042714	N/A	N/A	-0.568284
48675865	PDP2	pyruvate dehyrogenase phosphatase catalytic subunit 2	-0.56726
77404168	WDR77	WD repeat domain 77	-0.567041
13786188	PPARGC1A	PPARG coactivator 1 alpha	-0.566727
300796576	CLN6	CLN6, transmembrane ER protein	-0.566613
16758114	CD93	CD93 molecule	-0.566243
8393919	LOC100911216/PCSK1	proprotein convertase subtilisin/kexin type 1	-0.566202
148539967	IKBIP	IKBKB interacting protein	-0.565054
6978867	GABRB1	gamma-aminobutyric acid type A receptor beta1 subunit	-0.564984
675781130	N/A	N/A	-0.564792
238814328	SNX14	sorting nexin 14	-0.564571
51948490	PYROXD2	pyridine nucleotide-disulphide oxidoreductase domain 2	-0.564498
54312052	KIFC1	kinesin family member C1	-0.564032
399220341	SLC2A13	solute carrier family 2 member 13	-0.563967
11120734	ECEL1	endothelin converting enzyme like 1	-0.563901
149053712	PIGW	phosphatidylinositol glycan anchor biosynthesis class W	-0.563483
13027416	CYBB	cytochrome b-245 beta chain	-0.563267
672020363	N/A	N/A	-0.562701
157817316	ZADH2	zinc binding alcohol dehydrogenase domain containing 2	-0.562681
564361876	RAPGEF3	Rap guanine nucleotide exchange factor 3	-0.562293
68163457	C16ORF54	chromosome 16 open reading frame 54	-0.561879
402747055	SRXN1	sulfiredoxin 1	-0.561194
672024670	INSYN2B	inhibitory synaptic factor family member 2B	-0.561194
157823101	ARHGAP26	Rho GTPase activating protein 26	-0.560657
77993368	ACSF2	acyl-CoA synthetase family member 2	-0.560468
149066285	PHF20L1	PHD finger protein 20 like 1	-0.560282
16758186	SLCO1C1	solute carrier organic anion transporter family member 1C1	-0.560281
112350	N/A	N/A	-0.560163
221043820	ACAD8	acyl-CoA dehydrogenase family member 8	-0.560027
156523031	SEMA3D	semaphorin 3D	-0.559849
50511312	POFUT1	protein O-fucosyltransferase 1	-0.559792
15559217	GATA2	GATA binding protein 2	-0.559427
149058109	HSD17B7	hydroxysteroid 17-beta dehydrogenase 7	-0.559279
404351643	HMCN1	hemicentin 1	-0.558873
25282445	ENTPD2	ectonucleoside triphosphate diphosphohydrolase 2	-0.55821
39930493	NRTN	neurturin	-0.557995
300795183	SNTG1	syntrophin gamma 1	-0.557826
154937382	MYL9	myosin light chain 9	-0.557097
114145534	MTAP	methylthioadenosine phosphorylase	-0.557008
672018111	KCP	kielin/chordin-like protein	-0.556393
13786174	TIMELESS	timeless circadian regulator	-0.556157
293346766	TCAF1	TRPM8 channel associated factor 1	-0.555836
564296180	CEP72	centrosomal protein 72	-0.555619
672017461	RRBP1	ribosome binding protein 1	-0.554655
149041432	THY1	Thy-1 cell surface antigen	-0.554566
157823373	TRHDE	thyrotropin releasing hormone degrading enzyme	-0.554413
568972854	N/A	N/A	-0.553677
58219535	PIGV	phosphatidylinositol glycan anchor biosynthesis class V	-0.553631
148675219	N/A	N/A	-0.553053
74142284	DSE	dermatan sulfate epimerase	-0.553047
149039264	EGFL7	EGF-like-domain, multiple 7	-0.552618
157818287	VWC2	von Willebrand factor C domain containing 2	-0.552541
57528269	ABHD14A	abhydrolase domain containing 14A	-0.551741
564381893	EFCAB2	EF-hand calcium binding domain 2	-0.550969
755528524	N/A	N/A	-0.549796
56090257	CAVIN2	caveolae associated protein 2	-0.549498
61556993	HIBCH	3-hydroxyisobutyryl-CoA hydrolase	-0.549217
71795646	C1GALT1C1	C1GALT1 specific chaperone 1	-0.549117
13540703	PDE1A	phosphodiesterase 1A	-0.548794
149057193	N/A	N/A	-0.548418
672023790	N/A	N/A	-0.548168
148674017	NRSN2	neurensin 2	-0.547654
158138551	A2M	alpha-2-macroglobulin	-0.547304
13928806	P2RX4	purinergic receptor P2X 4	-0.54722
11968122	PLLP	plasmolipin	-0.54636
62079275	PTGES3L1	prostaglandin E synthase 3-like 1	-0.545968
18959234	GPNMB	glycoprotein nmb	-0.545661
672057488	CD63	CD63 molecule	-0.54558
564335559	NPR3	natriuretic peptide receptor 3	-0.545532
157823996	ELK3	ELK3, ETS transcription factor	-0.545289
281604127	ARHGAP18	Rho GTPase activating protein 18	-0.544863
672075933	ANTXR2	ANTXR cell adhesion molecule 2	-0.544764
664703981	N/A	N/A	-0.54463
302425024	ETNK2	ethanolamine kinase 2	-0.544492
12849161	NRARP	NOTCH regulated ankyrin repeat protein	-0.544487
564386624	AMER2	APC membrane recruitment protein 2	-0.544469
281332117	TGFBI	transforming growth factor beta induced	-0.543705
672027860	APBB2	amyloid beta precursor protein binding family B member 2	-0.543543
157819667	SLC41A1	solute carrier family 41 member 1	-0.543287
672028986	N/A	N/A	-0.542845
18266684	MSMO1	methylsterol monooxygenase 1	-0.54278
50510463	PRUNE2	prune homolog 2	-0.542258
56605728	TMEM218	transmembrane protein 218	-0.541128
13929116	REST	RE1 silencing transcription factor	-0.540568
148704735	N/A	N/A	-0.540217
319039296	SMIM8	small integral membrane protein 8	-0.540092
119574218	COL23A1	collagen type XXIII alpha 1 chain	-0.539716
30061483	HAP1	huntingtin associated protein 1	-0.539159
149036607	N/A	N/A	-0.539095
635141087	N/A	N/A	-0.539069
21489985	RETSAT	retinol saturase	-0.538024
157821535	TEX15	testis expressed 15, meiosis and synapsis associated	-0.537797
61557355	DYNLT3	dynein light chain Tctex-type 3	-0.537108
157823913	ARHGAP10	Rho GTPase activating protein 10	-0.537028
149066130	PLEC	plectin	-0.536783
672057084	N/A	N/A	-0.536659
157818629	HEYL	hes related family bHLH transcription factor with YRPW motif-like	-0.536382
914896246	N/A	N/A	-0.536277
328683463	LRP4	LDL receptor related protein 4	-0.535981
16758746	CNTN4	contactin 4	-0.535352
589965358	N/A	N/A	-0.535037
6978789	SPARCL1	SPARC like 1	-0.534944
149027048	ZNF449	zinc finger protein 449	-0.534932
157823133	PPM1K	protein phosphatase, Mg2+/Mn2+ dependent 1K	-0.534854
109493232	CIP2A	cell proliferation regulating inhibitor of protein phosphatase 2A	-0.534822
197304782	TEC	tec protein tyrosine kinase	-0.534739
12621142	RASSF9	Ras association domain family member 9	-0.534708
157819585	CDKN3	cyclin-dependent kinase inhibitor 3	-0.534613
672014089	N/A	N/A	-0.534407
6981074	ID3	inhibitor of DNA binding 3, HLH protein	-0.533909
672051414	N/A	N/A	-0.533774
149030666	CTSS	cathepsin S	-0.533534
157817506	MRAP2	melanocortin 2 receptor accessory protein 2	-0.53318
19924069	SPON2	spondin 2	-0.533085
149063072	N/A	N/A	-0.532348
48675858	WIPF1	WAS/WASL interacting protein family member 1	-0.532304
12844128	CCDC90B	coiled-coil domain containing 90B	-0.53172
22164786	CACNB4	calcium voltage-gated channel auxiliary subunit beta 4	-0.530923
82617686	NDUFB4	NADH:ubiquinone oxidoreductase subunit B4	-0.530515
157821941	TRAF2	TNF receptor associated factor 2	-0.530515
440900332	N/A	N/A	-0.530288
157820141	KLHDC1	kelch domain containing 1	-0.529906
68163370	CARNMT1	carnosine N-methyltransferase 1	-0.528771
564387543	UGGT2	UDP-glucose glycoprotein glucosyltransferase 2	-0.528458
149044576	N/A	N/A	-0.527738
149064540	N/A	N/A	-0.527435
62079159	NABP1	nucleic acid binding protein 1	-0.527135
425703048	PRKG1	protein kinase cGMP-dependent 1	-0.52686
827342570	LAMA4	laminin subunit alpha 4	-0.526774
77404170	H2-T24	histocompatibility 2, T region locus 24	-0.526748
157817875	UNC93B1	unc-93 homolog B1, TLR signaling regulator	-0.526546
564299653	FAM169A	family with sequence similarity 169 member A	-0.526069
7949020	CDK2	cyclin dependent kinase 2	-0.525876
537265849	N/A	N/A	-0.525844
564329859	COA4	cytochrome c oxidase assembly factor 4 homolog	-0.525797
576796148	MAP7D2	MAP7 domain containing 2	-0.525514
215272415	LMO2	LIM domain only 2	-0.524716
149051391	N/A	N/A	-0.524662
202070751	RFTN1	raftlin, lipid raft linker 1	-0.524421
56799404	GGT5	gamma-glutamyltransferase 5	-0.523799
28461163	IGSF1	immunoglobulin superfamily member 1	-0.523669
149019058	FILIP1	filamin A interacting protein 1	-0.523562
157821033	ADAMTS14	ADAM metallopeptidase with thrombospondin type 1 motif 14	-0.523562
564341663	SLC43A3	solute carrier family 43 member 3	-0.523379
672039093	N/A	N/A	-0.523209
68342017	TC2N	tandem C2 domains, nuclear	-0.522678
25742772	KCNA2	potassium voltage-gated channel subfamily A member 2	-0.522461
852749802	N/A	N/A	-0.521527
157821513	HEBP1	heme binding protein 1	-0.521366
149037229	CDH20	cadherin 20	-0.521166
149033788	PARM1	prostate androgen-regulated mucin-like protein 1	-0.520832
219281893	ZNF583	zinc finger protein 583	-0.520531
672061813	ACSBG1	acyl-CoA synthetase bubblegum family member 1	-0.520095
149022726	C11ORF74	chromosome 11 open reading frame 74	-0.519556
76881824	KCNJ4	potassium voltage-gated channel subfamily J member 4	-0.519093
672086986	SLC38A5	solute carrier family 38 member 5	-0.518411
564387694	TMTC4	transmembrane and tetratricopeptide repeat containing 4	-0.517528
407339769	TTC30A	tetratricopeptide repeat domain 30A	-0.516962
148747412	CBWD1	COBW domain containing 1	-0.516891
145386553	PROS1	protein S	-0.516791
197384515	UAP1L1	UDP-N-acetylglucosamine pyrophosphorylase 1 like 1	-0.516398
62078843	TMEM209	transmembrane protein 209	-0.515793
153218522	KDELC2	KDEL motif containing 2	-0.515603
664777237	N/A	N/A	-0.515589
300793954	RBAK	RB associated KRAB zinc finger	-0.515388
212549645	KIF18A	kinesin family member 18A	-0.515254
74192518	MDFIC	MyoD family inhibitor domain containing	-0.515085
209529745	SERPINB12	serpin family B member 12	-0.514573
672032219	REPS2	RALBP1 associated Eps domain containing 2	-0.514255
149032573	JCAD	junctional cadherin 5 associated	-0.514228
512983752	N/A	N/A	-0.514182
157819371	SYNGR3	synaptogyrin 3	-0.513162
568950034	STX4	syntaxin 4	-0.512945
16758028	PDLIM5	PDZ and LIM domain 5	-0.512718
300797396	BEND7	BEN domain containing 7	-0.51231
568927637	ADAMTSL1	ADAMTS like 1	-0.512112
13929180	FBN2	fibrillin 2	-0.511956
149034870	RNF6	ring finger protein 6	-0.511832
109497496	MMAB	methylmalonic aciduria (cobalamin deficiency) cblB type	-0.511656
148705684	SLIT2	slit guidance ligand 2	-0.5115
157817660	EBF3	early B cell factor 3	-0.511253
81870010	WIPF3	WAS/WASL interacting protein family member 3	-0.511134
75832150	GALNT3	polypeptide N-acetylgalactosaminyltransferase 3	-0.510962
399567836	IDI1	isopentenyl-diphosphate delta isomerase 1	-0.510613
112983748	VSIR	V-set immunoregulatory receptor	-0.510484
212549635	FGD6	FYVE, RhoGEF and PH domain containing 6	-0.509861
149040761	TAGLN2	transgelin 2	-0.509557
148708568	RASL10A	RAS like family 10 member A	-0.509395
61557257	CWC27	CWC27 spliceosome associated protein homolog	-0.509175
149023208	ITPRIPL1	ITPRIP like 1	-0.508464
42538976	PGAP1	post-GPI attachment to proteins 1	-0.507432
149066954	N/A	N/A	-0.50735
157820327	THSD1	thrombospondin type 1 domain containing 1	-0.507143
149041357	RGD1311744	similar to RIKEN cDNA 5830475I06	-0.50696
157818565	CFAP126	cilia and flagella associated protein 126	-0.50696
78187977	TCF19	transcription factor 19	-0.506879
148679359	PARD6A	par-6 family cell polarity regulator alpha	-0.506313
62899063	IL13RA1	interleukin 13 receptor subunit alpha 1	-0.506262
149059979	KLHL13	kelch like family member 13	-0.506227
6980992	GSTT2/GSTT2B	glutathione S-transferase theta 2 (gene/pseudogene)	-0.505984
398650618	MMP11	matrix metallopeptidase 11	-0.505849
22024392	KIF1C	kinesin family member 1C	-0.505548
157822707	PCDH20	protocadherin 20	-0.504994
149025408	N/A	N/A	-0.504846
11968132	PRDX3	peroxiredoxin 3	-0.504746
350534782	FREM2	FRAS1 related extracellular matrix protein 2	-0.50462
157823357	SLFN2	schlafen 2	-0.504231
157823625	UST	uronyl 2-sulfotransferase	-0.503631
521022082	N/A	N/A	-0.502854
672016955	MAP3K20	mitogen-activated protein kinase kinase kinase 20	-0.502615
25742686	ELOVL6	ELOVL fatty acid elongase 6	-0.502588
157818577	LPAR4	lysophosphatidic acid receptor 4	-0.5025
57528252	QPRT	quinolinate phosphoribosyltransferase	-0.502211
672017866	DIDO1	death inducer-obliterator 1	-0.502198
884945546	N/A	N/A	-0.501957
225007623	TCFL5	transcription factor like 5	-0.501953
6981180	MAOB	monoamine oxidase B	-0.501488
149016262	COL4A4	collagen type IV alpha 4 chain	-0.501478
564344520	LOC102555457	engulfment and cell motility protein 2-like	-0.501016
402766107	ALDH7A1	aldehyde dehydrogenase 7 family member A1	-0.500965
9457244	RBBP9	RB binding protein 9, serine hydrolase	-0.50087
9507045	RGS5	regulator of G protein signaling 5	-0.500853
25282459	FZD2	frizzled class receptor 2	-0.500767
157820553	EEF2KMT	eukaryotic elongation factor 2 lysine methyltransferase	-0.500767
198386336	NAT9	N-acetyltransferase 9 (putative)	-0.500662
880884922	N/A	N/A	-0.500544
62079145	TMEM123	transmembrane protein 123	-0.500092
238859603	ISLR2	immunoglobulin superfamily containing leucine rich repeat 2	-0.49997
672060652	N/A	N/A	-0.499881
258614009	PSMB9	proteasome subunit beta 9	-0.499846
56606090	ABHD1	abhydrolase domain containing 1	-0.4997
189163483	PCK2	phosphoenolpyruvate carboxykinase 2, mitochondrial	-0.499102
755553984	THAP7	THAP domain containing 7	-0.498713
26329585	ABI3	ABI family member 3	-0.498251
189339241	MAN2A1	mannosidase alpha class 2A member 1	-0.497258
672064422	N/A	N/A	-0.496746
149059343	IL6ST	interleukin 6 signal transducer	-0.496594
51948488	SIRT5	sirtuin 5	-0.496089
58865716	PPP1R3C	protein phosphatase 1 regulatory subunit 3C	-0.495908
149029225	N/A	N/A	-0.495738
219275534	VPS13A	vacuolar protein sorting 13 homolog A	-0.495652
52138595	F3	coagulation factor III, tissue factor	-0.495374
149054665	ABCA9	ATP binding cassette subfamily A member 9	-0.495131
157820423	ANGPTL1	angiopoietin-like 1	-0.494765
564400166	ACSL4	acyl-CoA synthetase long chain family member 4	-0.494714
672074362	N/A	N/A	-0.494655
149054262	NAGLU	N-acetyl-alpha-glucosaminidase	-0.494472
58865664	SH2D4A	SH2 domain containing 4A	-0.493989
6981142	LAMB2	laminin subunit beta 2	-0.493858
157819537	ARL13B	ADP ribosylation factor like GTPase 13B	-0.493712
984104888	N/A	N/A	-0.493153
157821099	CRB1	crumbs 1, cell polarity complex component	-0.49304
55741532	MS4A6B	membrane-spanning 4-domains, subfamily A, member 6B	-0.492868
564326505	LIPE	lipase E, hormone sensitive type	-0.492687
61889085	GADD45A	growth arrest and DNA damage inducible alpha	-0.492355
672016043	LOR	loricrin	-0.49228
149036607	N/A	N/A	-0.492205
8393992	PMP22	peripheral myelin protein 22	-0.492135
149062310	BSCL2	BSCL2, seipin lipid droplet biogenesis associated	-0.491536
157822657	FDXACB1	ferredoxin-fold anticodon binding domain containing 1	-0.491461
40352944	NXT2	nuclear transport factor 2 like export factor 2	-0.491451
9506943	P2RX7	purinergic receptor P2X 7	-0.491428
148704543	RHOJ	ras homolog family member J	-0.491335
55741553	UXT	ubiquitously expressed prefoldin like chaperone	-0.491283
451172111	HINT3	histidine triad nucleotide binding protein 3	-0.49057
206725437	LRRC23	leucine rich repeat containing 23	-0.490326
223671890	IRAK4	interleukin 1 receptor associated kinase 4	-0.489656
74203836	PNPLA7	patatin like phospholipase domain containing 7	-0.489247
148675102	PEX11A	peroxisomal biogenesis factor 11 alpha	-0.488969
29789140	GRM6	glutamate metabotropic receptor 6	-0.488936
6981208	NR3C2	nuclear receptor subfamily 3 group C member 2	-0.488825
635092008	N/A	N/A	-0.488708
939319594	CPNE7	copine 7	-0.488619
564343174	PLCB4	phospholipase C beta 4	-0.488569
188497669	ZBTB7C	zinc finger and BTB domain containing 7C	-0.488443
672054083	WASF2	WAS protein family, member 2	-0.488072
56119120	SNF8	SNF8, ESCRT-II complex subunit	-0.487896
157820835	PSKH1	protein serine kinase H1	-0.486698
157817336	KIN	Kin17 DNA and RNA binding protein	-0.486607
568968462	REEP6	receptor accessory protein 6	-0.486514
157823399	COG4	component of oligomeric golgi complex 4	-0.485957
564387950	N/A	N/A	-0.485427
[truncated: 5,812 more rows]
