# Supplementary material for: Autism-Related Transcription Factors Underlying the Sex-Specific Effects of Prenatal Bisphenol A Exposure on Transcriptome-Interactome Profiles in the Offspring Prefrontal Cortex
Source: Int J Mol Sci. 2021 Dec 8;22(24):13201. doi: 10.3390/ijms222413201 (PMC8708761; doi:10.3390/ijms222413201)
Supplement: Supplementary file 1 [file ijms-22-13201-s001.zip › Table S10.xlsx]

## Sheet: Both sexes
Table S10: List of overlapping genes between DEGs in the prefrontal cortex of rat pups of both sexes prenatally exposed to BPA and the DEGs in post-mortem brain tissues from ASD cases.
Overlapped with DEGs in the frontal cortex of both sex rats
Studies and brain region
Parikshak et al. (2015)	Voineagu et al. (2011)	Chow et al. (2012)	Garbett et. al. (2008)	Voineagu et al. (2011)	Ginsberg et al. (2012)	Ginsberg et al. (2012)	Voineagu et al. (2011)
frontal and temporal cortex	frontal cortex (BA9, BA44/45)	prefrontal cortex	temporal cortex	temporal cortex (BA41/42, BA22)	occipital lobe (BA19)	cerebellum	cerebellum; vermis
ABCA1	AARS	AGL	ABHD3	AARS	ABCA3	ABHD11	CAST
ABCG4	AASDH	ANKRA2	ADM	AARSD1	ACACA	ABHD14A	CORO6
ABHD12	ABCA1	APBA2	ALCAM	ABCG4	ACCSL	ACYP2	DCLRE1C
ABHD2	ABLIM2	ARHGAP20	AQP4	ABLIM2	AIG1	ADAR	DIXDC1
ABHD3	ACBD6	ARHGAP22	BAG3	ACLY	ARIH2	ADPGK	EPHB6
ADAM23	ACOX1	BRAP	BDH1	ACOX1	ATP6V1G1	AGBL5	GTDC1
ADAMTSL1	AIFM1	BRCC3	CAMK2A	ACP2	ATRN	AHCYL2	HEY1
ADRA1A	ANKRD17	C19ORF57	CHRNA7	ACSL5	BARD1	AHNAK	IDH3A
AEN	APBA2	CKLF	CLIC4	ADPRHL2	BCORL1	ALDH6A1	IDH3B
AK3	APEH	COL5A3	CSRP2	AGBL5	BNIP3	ALKBH7	IDH3G
AKAP6	APOE	CSNK1A1	DLG3	ALCAM	BOLA3	AMD1	NTM
ANKRD28	ASB13	CYB5D2	DNMBP	ALDH1A2	C2ORF73	AMN1	OGDHL
ANO6	ASMTL	CYTH3	ELOVL5	ANK1	CAMK2A	ANKRD17	POLM
ANTXR2	ATP1B1	DLG2	FGF12	AP3B2	CCT3	AP3B1	PORCN
APOC1	ATP6V1E1	DST	FGF2	APBA2	CDKL2	APRT	RAB11FIP5
APOE	AXIN1	HAPLN1	FNDC3B	ARFGAP1	CDKL3	ARHGAP19	RNF43
ARFGEF2	BMP7	HECW1	HEBP2	ARHGEF11	CHST1	ARID5B	SNAP29
ARHGAP18	BRD2	ITGB1	HIST1H1C	ASB13	CMC1	ASAH1	SOBP
ARHGAP42	BRPF1	KIT	HMG20B	ATG16L1	COL4A6	ASB13	STRADA
ARHGAP44	BSCL2	LIMK1	HSPB1	ATP13A2	CRADD	ATP1A2	UPP1
ARHGAP45	CADPS	LTK	IFITM2	ATP1B1	CRBN	ATXN2L	VARS
ARHGAP5	CADPS2	MEI1	IFITM3	ATP2B2	CTSB	AXL	WSB1
ARHGEF2	CALR	NDST4	INHBA	ATP6V1B2	CUEDC1	BAD	ZGPAT
ARHGEF26	CALU	NUB1	ITGA5	ATP6V1E1	DCP2	BCAR1	ZNF454
ARID5B	CAMK1G	RASA3	ITPKB	BAG3	ECE1	BCL9L
ARIH2	CAMTA1	RC3H1	KCNJ4	BSCL2	EIF3K	BCS1L
ARMCX6	CBLN2	RELT	KHK	BUD13	EXOSC8	BOLA3
ARRDC3	CDC42EP4	RICTOR	LATS2	C2ORF76	FBXO21	BRPF1
ASB13	CDKN1A	SMAD5	MKNK2	CABLES2	FIP1L1	CACHD1
ASH2L	CEBPD	SMTN	MSN	CACHD1	FKBP2	CALD1
ATG14	CHCHD6	SRI	P4HA1	CACNA2D3	FNDC3B	CAMK2D
ATG16L1	COIL	TMEM209	PALLD	CACNG2	GFRA1	CCDC107
ATG2B	CPNE3	TRAF4	PARP9	CADPS	GNS	CCDC12
ATL1	CPSF3	UBN1	PPARA	CADPS2	GOLIM4	CD59
ATP10D	CUTC	WAC	RAB13	CALU	GRHPR	CD81
ATP1B1	DDX1	ZNF451	RASGRP2	CAMK1G	GRN	CDC42EP4
ATP2B2	DDX27		RHOBTB3	CASC1	GTF2A2	CDKN3
ATP5F1B	DHPS		S100A10	CBLN2	HGSNAT	CENPT
ATP6AP2	DKK3		SAMD4A	CCDC12	HIPK1	CHCHD6
ATP6V1E1	DNAJB1		SDC2	CCNG1	HM13	CHD2
ATR	DPP10		SERPINH1	CD81	HMBS	CHD6
ATRN	DUSP8		SLC35F5	CD99L2	IAH1	CHD7
AXL	EDNRB		SLC9A9	CDKN1A	IL1RAPL2	CIDEB
BAG3	EID1		ST6GALNAC5	CDR2	INTS6	CIT
BBS7	EIF4G1		STOM	CEBPD	JPH1	CLPP
BCL2L2	EML4		TAGLN2	CEND1	JUND	CNDP2
BIRC3	EPB41L3		TAP1	CFLAR	KBTBD3	COL12A1
BMPER	EPS15		TIMP1	CHRD	KIAA0895L	COPE
C2CD5	EXOG		TIPARP	CLEC16A	KIF5A	COQ10A
CA12	EXTL2		TJP2	CNTNAP1	LINGO2	COQ3
CA13	EYA2		TMBIM1	COMT	LRFN1	COQ6
CABP1	FAM81A		TMEM132B	COQ3	LRRC17	COX7A2L
CACHD1	FBLN2		TRIP10	COQ6	MCM3	CREB3L2
CACNA2D3	FH		TUBB6	CPNE3	MCM8	CREB5
CACTIN	FTO		WDR1	CPSF3	MLEC	CTNNA1
CADPS	GANAB		WWTR1	CREB1	MRPL34	CUTA
CADPS2	GAPVD1		YAP1	CSNK1D	MRPL42	CYC1
CAMTA1	GGNBP2		ZC3HAV1	CYP2U1	MRPS7	DAB2
CANX	GMPR2			DGKQ	MTMR3	DAG1
CAPN15	GNA11			DHPS	MYH3	DDR2
CCDC184	GPATCH3			DHX30	NME2	DDX49
CCDC8	GPRASP2			DNAJB1	NOSIP	DECR2
CCNG1	GRM8			DNAJB4	NRIP3	DEF8
CD302	HACL1			DPP10	NRP1	DENND5A
CD59	HAGH			DPP6	NSMCE4A	DGKA
CD63	HARS			DPYSL3	OSGEP	DGUOK
CD99L2	HLTF			DTNA	PCDH11X	DHPS
CDC42EP4	HSPA5			E2F4	PCDHB3	DICER1
CDK14	HSPD1			ELAVL4	PCF11	DIP2B
CDKN1A	ICA1			EMP1	PCGF6	DISP1
CEBPB	IDH3A			EMP3	PDE4B	DNA2
CHN1	INPPL1			ENO2	PGF	DNAJB4
CHRNB3	JUN			EXOG	PHC2	DPM2
CHST11	KCNK3			EXTL1	PHF12	DUSP12
CIDEA	KCNS1			FAM69B	PLEKHG5	EBP
CKAP5	KHSRP			FARSA	POLR1B	EEA1
CLASP2	KIF21A			FBLN2	POLR3G	EGFR
CLDN10	KLHDC3			FBLN7	PRKAG1	EID1
CLSTN3	LMAN2			FBXW9	PRRG4	EIF2B3
CLU	LMF1			FH	PTPN1	EIF3B
CMAS	MAGED2			FKRP	RAB5C	EIF3K
CMTM6	MAPKAPK2			FOXO4	RBM38	EIF5B
CMTR1	MBD3			FRMPD4	RPA3	ERI3
CNTNAP1	MCL1			FTL	RPS12	FAAH
COL25A1	METTL13			FUCA1	SDHB	FASTK
COQ6	MFSD3			GABRD	SEMA5A	FBXO43
CPNE3	MKNK2			GANAB	SHISA3	FBXO44
CRTAC1	MPHOSPH8			GARS	SIAH3	FGF2
CSF2RB	N4BP2L1			GBP2	SIGMAR1	FLNA
CTSC	NAPB			GFAP	SIN3A	FLOT1
CTXN3	NAPEPLD			GFRA2	SIRT6	FLYWCH2
CUTA	NCALD			GLDC	SLC1A4	FNDC3A
DBH	NDUFAB1			GOLM1	SLC38A10	FNDC3B
DDX1	NEK11			GPATCH3	SLC39A8	FRS2
DERL1	NFX1			GRM8	SLC41A3	FSD1
DHPS	NKD2			HACL1	SLC8A2	GABRA4
DHRS3	NNT			HDGF	SNRNP27	GABRB1
DHX34	NTM			HEBP1	SP8	GAPVD1
DIRAS2	NUDT3			HEY2	STXBP4	GAST
DISP3	OGDHL			HIBCH	SUCLG1	GCAT
DLAT	OPTN			HIST1H1C	SUOX	GDF1
DNAJB1	OXR1			HK1	TMEM132A	GLOD4
DNMBP	PARN			HK2	TMEM14C	GNS
DOCK7	PCDHA5			HPS5	TMEM50A	GOLIM4
DOP1B	PCDHB4			HSP90B1	TNIK	GP1BA
DPY19L3	PDE4A			HSPB1	TRPM3	GPRIN3
DPYSL3	PDIA6			HSPD1	TYRO3	GRHPR
DSE	PFKM			ICA1	UQCRQ	GTF3C1
DYNC1I1	PFKP			ID3	USP9X	GUK1
E2F1	PHACTR2			IDH3A	WBP11	HAGH
ECPAS	PHF20L1			IDH3G	WDR5B	HAX1
EDA	PIK3R2			IFITM2	WDR6	HCCS
EDN3	PKNOX1			IFITM3	XPO5	HECW2
EHBP1L1	PNPO			IFRD1	ZC3HAV1	HELZ
EHD4	PPARGC1A			IGFBP5	ZFP82	HEY1
EIF3K	PPP2R3C			IQSEC1	ZMYM3	HIC1
EMILIN1	PREPL			JUN		HIF1A
EMP1	PRKAB1			KANK1		HIGD2A
EMP3	PTPRT			KATNB1		HPRT1
EMX2	PTPRZ1			KIAA0513		HRC
ENO2	RABEPK			KLC1		HSP90B1
ENOPH1	RAF1			KLHL28		HSPA4
EPB41L3	RBM10			KRCC1		HSPA5
EPS15	RBM38			LCMT1		ICAM4
EPS8	RCOR3			LCP1		IDH3G
EPS8L1	RELL2			LGALS8		IDI1
ERLIN1	RHPN2			LIMK1		IL6ST
EXTL2	RPS6KC1			LINGO1		INTS4
EYA2	RRAGD			LPCAT4		INTS6
FAAP20	S100A10			LRRC20		IP6K2
FAHD2B	SAMD1			MAGED2		ITGAE
FAM220A	SCAP			MAP3K9		ITGB5
FAM43B	SDF2L1			MCL1		JMJD1C
FAM81A	SDHA			METTL13		JUN
FARSA	SEC62			MFSD3		KATNB1
FARSB	SEPSECS			MSN		KCNH7
FBLN7	SF3A1			MUM1		KIAA1671
FBXO9	SH3GLB1			MYBBP1A		KIF22
FCGR2A	SHD			NCALD		LAMC1
FERMT2	SLC16A3			NFE2L2		LAMP1
FGD6	SLC30A5			NFX1		LCMT1
FGF11	SLC35B4			NME1		LDLRAD3
FGF12	SLC39A1			NRSN2		LIFR
FGF14	SLC41A1			OGDHL		LPP
FGF2	SLC6A17			OSBPL11		LRP4
FHOD1	SNAP25			OXA1L		LRRC58
FKBP10	SNX14			PAICS		MAP4K5
FKBP14	SOX4			PALLD		MAPK4
FLNA	SPARCL1			PANK4		MCL1
FNDC3A	SPOCK2			PDE4A		MDP1
FNDC3B	STAC2			PDGFRA		MED13L
FOXJ1	STAT4			PDK4		METAP1
FRG1	STX6			PEF1		METRNL
FSD1	SYT11			PELI2		METTL13
FTL	SYT13			PFKP		MGST3
GABRA1	TAGLN2			PHACTR3		MKNK2
GABRA2	TBC1D7			PHF20L1		MLEC
GABRB2	THOC5			PKNOX2		MN1
GABRE	TMEM117			PLXDC2		MRPL34
GAS7	TMEM51			PNMA3		MRPL55
GHR	TNFRSF1A			POU3F2		MRPS11
GJA1	TNNT2			PREP		MRPS21
GLIS3	TOP2B			PRKAB1		MRPS24
GLRB	TPK1			PRMT8		MRVI1
GNA13	TRMT11			PSMF1		MTMR10
GNAI3	TRPC4AP			PTPRN		MTMR3
GOLM1	TSR2			PTPRZ1		MVP
GOT1	TUBGCP5			RAB11FIP5		NAE1
GPCPD1	UBLCP1			RAB15		NCSTN
GPR137C	VRK1			RAB5C		NDST3
GPR158	WBP11			RAB9A		NDUFA13
GPR85	WBP4			RAD23A		NDUFA2
GPSM1	WDR54			RALGDS		NDUFA9
GTDC1	ZFAND3			RBM17		NF1
HACL1	ZFP2			RELL2		NOL8
HAS2	ZNF622			RNF26		NPAS3
HCN4	ZNF787			ROM1		NR3C1
HECW2				RPRM		NR4A1
HENMT1				RPRML		NSMCE4A
HERC3				S100A10		NUBP2
HIC1				S100A8		NUMB
HID1				SAMM50		NUP85
HIF1A				SBF2		NUPL2
HMOX1				SCN4B		OSTF1
HSPB1				SDF2L1		PALM2
ICA1				SEC11A		PARD6A
IDH3A				SEMA3E		PARP2
IFITM2				SERTAD4		PCSK5
IFNAR1				SH3BP4		PDGFRA
IFRD1				SH3GLB1		PDIA4
IGFBP5				SHD		PGRMC2
IKBIP				SIPA1		PHB2
IL6ST				SLC16A3		PKIB
IPCEF1				SLC39A1		PKMYT1
IQCB1				SLC6A17		PLAGL2
IQSEC1				SLC9A9		PLCL1
JUN				SMAP2		PLRG1
KCNA1				SNCB		PMEPA1
KCNA2				SOX4		PMPCB
KCNE4				SPAG16		POP7
KCNN3				SPARC		PPP1R8
KCNS1				SPOCK2		PPP2R3C
KCNS3				SRP68		PPP3CC
KDM1B				ST3GAL5		PRDX3
KIAA1841				STAC2		PRDX5
KIF7				STAG2		PRICKLE4
KLF13				STAT4		PRKAB1
KLF5				STRADA		PRKAG1
KLHDC3				STRADB		PRKCZ
KLHL21				STX1A		PRPF4B
L3MBTL3				SVOP		PSMD8
LACTB				SYT11		PSMG1
LAPTM4A				SYT5		PSPH
LARP6				TAGLN2		PTAR1
LCA5				TCEA2		PTCH1
LCMT1				TCERG1L		PTS
LCP1				TCF12		PVR
LIMD1				TCFL5		RAB10
LMBRD1				TEX10		RAB27A
LPCAT4				TGM2		RAB3GAP2
LPP				THOC5		RABEPK
LRP8				THY1		RABGGTB
LRRC47				TM7SF2		RAD51C
LTBR				TMEM38A		RAE1
LYNX1				TMEM62		RASSF2
LYPLAL1				TMEM70		RBM12B
MAFF				TNFRSF1A		RBMX
MAML2				TPK1		RCN2
MAOA				TRPC4AP		RFX7
MAP3K20				TSPO		RGL1
MAP3K9				TUBA4A		RNASEH2A
MAP6D1				TXNIP		RNF14
MAP7D3				UBLCP1		RPA3
MAPKAPK2				UBXN2A		RPAIN
MCAT				USP13		RPRD1A
MCC				USP46		RPRM
MCL1				VAC14		RRBP1
MDFIC				VGF		S1PR2
ME1				VPS18		SASH1
MERTK				WASF2		SBF2
MFN1				WDR1		SCD
MFSD3				WDR54		SDHB
MKNK2				WDR59		SERPINE1
MLF1				YARS		SHISA3
MOAP1				ZBBX		SKA2
MOB1A				ZFP36		SLC1A3
MON2				ZNF385D		SLC22A3
MRAP2				ZNF521		SLC25A24
MSN						SLC4A4
MTMR4						SLC6A13
MTR						SLC7A10
MTX2						SLCO3A1
MYCL						SMAD5
MYH7						SMARCD3
MYO1F						SMG6
NABP1						SNX27
NCALD						SOX15
NDUFS1						SOX6
NDUFS2						SPEN
NDUFV1						STARD13
NECAB1						STAU1
NECTIN2						STOML2
NFKB2						SUCLG1
NIPA1						SULT1A1
NMRAL1						SUMO3
NNT						SWAP70
NOMO1						SYT5
NR2E1						TAGLN3
NRXN3						TAOK1
NSG1						TARBP2
NUAK1						TBC1D14
NUPR1						TCEA2
NXN						TCEAL1
OAT						TCEAL8
OGDHL						TCF12
OPHN1						TCP1
OPTN						TFPT
OSBPL11						THAP3
OTUD4						THOC5
OXA1L						THYN1
OXR1						TLE3
P4HA1						TM2D3
PALLD						TMEM126B
PARD6A						TMEM131
PARP6						TMEM132B
PBXIP1						TMEM14C
PCDHB6						TMEM41B
PDLIM5						TMEM70
PEX5L						TPM1
PIK3CB						TRIM37
PKNOX1						TROVE2
PLB1						TSEN15
PLCB1						TSNAX
PLCB3						TSTA3
PLCE1						UBE2T
PLLP						UNC93B1
PLOD1						VEZF1
PLOD2						VPS18
PLSCR1						WDR54
PLSCR4						WNT9A
PM20D2						YIF1B
PNMA3						ZBTB20
PNP						ZC3HAV1
PNRC2						ZFAND6
POR						ZNF583
PORCN						ZNF609
PPM1H						ZSWIM6
PPP1R18
PPP1R3B
PPP2R5B
PREP
PREPL
PROS1
PTAR1
PTBP3
PTPRD
PTPRZ1
RAB13
RAB20
RAB29
RAB31
RAB3GAP2
RABEPK
RASGRF1
RBM12B
RCOR3
REPS2
RETREG2
RFLNB
RFNG
RHOBTB3
RHPN2
RIMKLA
RIT1
RRAGA
RTKN2
S100A10
S100A16
S1PR1
SAMM50
SARDH
SBF2
SBNO2
SCN4B
SDC1
SDC2
SDHA
SEC23A
SEMA3G
SEMA7A
SERINC3
SERTAD4
SESN2
SESTD1
SEZ6L2
SH2D4A
SH3GLB1
SH3TC1
SHC1
SHD
SLC16A3
SLC16A7
SLC1A3
SLC1A4
SLC1A5
SLC22A15
SLC24A2
SLC25A1
SLC25A14
SLC25A20
SLC25A40
SLC35B4
SLC38A5
SLC45A1
SLC7A11
SLC8A1
SMAD1
SMG6
SMO
SMURF2
SMYD2
SNX14
SOX6
SPDEF
SPHK1
SPRY1
SPTLC3
SPTSSB
SRI
STN1
STOM
STRBP
STXBP4
STXBP5L
STYXL1
SUCLG1
SVOP
SWAP70
SYT11
SYT17
SYT2
TAGLN3
TBC1D7
TBRG1
TCEA3
TEAD1
TENT5C
TGFB1
TGFBR3
THBS1
TIMM17A
TMEM14A
TMEM167B
TMEM177
TMEM47
TMOD3
TNFRSF11B
TNFRSF1A
TOP2B
TPD52L2
TPP2
TRIM37
TRPC4AP
TRPS1
TSPAN4
TSPAN6
TUBA4A
TUBB6
TXLNA
TXNL4B
TXNRD1
UBAP2
UBE2QL1
UNC80
UQCC3
USP39
USP42
UVRAG
VASP
VPS36
VWC2
WDR1
WDR54
WDR62
WEE1
WLS
WSCD1
WWTR1
YAP1
ZBBX
ZBTB1
ZBTB42
ZC3H12A
ZC3HAV1
ZFAND6
ZNF18
ZNF365
ZNF385B
ZNF449
ZNF516
ZNF740
ZYG11B
