# Supplementary material for: Autism-Related Transcription Factors Underlying the Sex-Specific Effects of Prenatal Bisphenol A Exposure on Transcriptome-Interactome Profiles in the Offspring Prefrontal Cortex
Source: Int J Mol Sci. 2021 Dec 8;22(24):13201. doi: 10.3390/ijms222413201 (PMC8708761; doi:10.3390/ijms222413201)
Supplement: Supplementary file 1 [file ijms-22-13201-s001.zip › Table S11.xlsx]

## Sheet: Male
Table S11: List of overlapping genes between DEGs in the prefrontal cortex of male rat pups prenatally exposed to BPA and the DEGs in post-mortem brain tissues from ASD cases.
Overlapped with DEGs in the frontal cortex of male rats
Studies and brain region
Parikshak et al. (2015)	Voineagu et al. (2011)	Chow et al. (2012)	Garbett et. al. (2008)	Voineagu et al. (2011)	Ginsberg et al. (2012)	Ginsberg et al. (2012)	Voineagu et al. (2011)
frontal and temporal cortex	frontal cortex (BA9, BA44/45)	prefrontal cortex	temporal cortex	temporal cortex (BA41/42, BA22)	occipital lobe (BA19)	cerebellum	cerebellum; vermis
ABCG4	ANK3	AGL	ALCAM	ABCG4	ABCA3	ABHD14A	ADCY8
ABHD2	APOE	ARHGAP20	AQP4	ACLY	ACACA	ACYP2	CAST
ACO1	ASB13	BRAP	BDH1	ACP2	ATP6V1G1	ADAR	IDH3A
ADAM22	ATP1B1	BRCC3	CAMK2A	ALCAM	ATRN	AHNAK	IDH3B
ADAMTSL1	BLVRA	C19ORF57	FNDC3B	ALDH1A2	BNIP3	AKR1A1	SOBP
ADGRG1	BMP7	C6ORF106	HIST1H1C	AP3B2	BRDT	ANAPC1	SSBP4
AKAP6	BRD2	CYB5D2	IFITM2	ARFGAP1	CAMK2A	ANK2	TRIM7
AMOT	BRPF1	DLG2	ITGA5	ARHGEF11	CCT3	ASB13	TUT1
ANAPC1	BSCL2	DST	ITPKB	ASB1	CDKL2	ATP1A2	USP33
ANK3	CADPS	FOXK1	KCNJ4	ASB13	DAZAP1	AXL	VARS
APBB1	CADPS2	HAPLN1	KIF1B	ATP1A1	DCP2	BCAR1	WSB1
APOE	CALN1	HECW1	LRRC32	ATP1B1	DISP2	BCL9L	ZNF454
ARHGAP18	CALR	ITGB1	MSI2	ATP2B2	ECE1	BID
ARHGAP42	CALU	KIT	PALLD	BSCL2	FBXL15	BRPF1
ARHGAP44	CDC42EP4	NDST4	RAB13	CACHD1	FBXO21	C15ORF40
ASB13	CHSY1	NLE1	S100A10	CADPS	FLCN	C1ORF174
ATG2B	CIC	NTN3	SCARA3	CADPS2	FNDC3B	C1QBP
ATP1A1	CPSF3	RELT	SDC2	CALU	IL1RAPL2	C20ORF194
ATP1B1	DKK3	RICTOR	SERPINH1	CCNG1	ITGA3	CACHD1
ATP2B2	DNAJC18	SIDT1	TAGLN2	CD81	ITM2C	CALD1
ATP5F1B	DOPEY1	ST3GAL3	TRIP10	CDR2	JUND	CAMK2D
ATRN	DUSP8	TMEM209		CNTNAP1	KCTD2	CCDC77
AXL	DYNLRB1	TRAF4		CORO2A	KIAA0895L	CD81
BCL2L2	EDNRB	UBN1		CPSF3	KIF5A	CDC42EP4
C1R	EID1			CREB1	KRBA1	CEP350
C5AR1	EIF4G1			CSNK1D	LMAN2L	CHD2
CACHD1	EPB41L3			DNAJB4	LRFN1	CHSY1
CADPS	EPS15			DPYSL3	LRRC17	COL12A1
CADPS2	EXOG			ELAVL4	MBOAT7	CUTA
CAMK4	EYA2			EMP1	MCM3	DAB2
CANX	FAM81A			EXOG	MLEC	DDR2
CCNG1	GANAB			FARSA	MTMR3	DEF8
CD302	GAPVD1			FBLN7	NIPBL	DICER1
CD63	GMPR2			FRMPD4	NME2	DNA2
CDC42EP4	GPD1L			FTL	NRIP3	DNAJB4
CDK14	GPRASP2			GANAB	PDE4B	DYNLRB1
CHST11	HACL1			GARS	PHC2	EID1
CHSY1	HAGH			GFAP	PRKAG1	ERI3
CKAP5	HLTF			GLCE	PTPN1	FASTK
CLCN3	HSPA5			HACL1	RPS12	FLNA
CLU	HSPD1			HEY2	RRP7A	FLOT1
CNOT6	IDH3A			HIBCH	SEMA5A	FLYWCH2
CNTNAP1	INA			HIST1H1C	SHISA3	FNDC3B
COL25A1	JUN			HK2	SLC1A4	FSD1
CORO2A	KHSRP			HSP90B1	SLC38A10	GAPVD1
CSTB	KIF21A			HSPD1	SLC39A8	GSTA4
CTSC	KLHDC3			ID3	SLC41A3	GTF3C1
CUTA	LRP1			IDH3A	SP8	HAGH
DISP3	MAGED2			IFITM2	SSH2	HAX1
DLAT	MCL1			IGFBP5	STXBP4	HECW2
DNAJC18	NAPB			INA	SUCLG1	HSP90B1
DNM3	NNT			IQSEC1	TMEM132A	HSPA4
DOCK7	NUDT3			JUN	TMEM50A	HSPA5
DPYSL3	OSBPL10			KIAA0513	TNIK	IDI1
DZIP1L	OXR1			KLC1	TRPM3	IL6ST
EDA	PCDHA5			LINGO1	USP9X	IMP4
EHBP1L1	PDE4A			MAGED2	WBP11	INO80E
EMILIN1	PDIA6			MCL1	YIPF3	INTS4
EMP1	PFKM			MPP1	ZMYM3	IP6K2
EPB41L3	PFKP			MUM1	ZNF800	ITSN1
EPS15	PHF20L1			MYBBP1A		JUN
EPS8	PIK3R2			NNAT		LAMC1
EYA2	PNPO			NRSN2		LIMCH1
FAM81A	PPARGC1A			OSBPL11		LRP4
FARSA	PTPRZ1			PALLD		MAP4K5
FBLN7	RAF1			PDE4A		MCL1
FERMT2	RAPGEF1			PDGFRA		MFGE8
FGF14	RBM10			PFKP		MLEC
FHOD1	S100A10			PHACTR3		MN1
FKBP10	SEC22C			PHF20L1		MORC2
FLNA	SF3A1			PLIN2		MRPL4
FNDC3B	SFMBT2			PLXDC2		MRPS10
FSD1	SLC35B4			PQLC1		MRPS34
FTL	SLC41A1			PREP		MTMR3
GABRA2	SLC6A15			PTPRZ1		MVP
GABRB2	SLC6A17			RAB15		NF1
GAS7	SNAP25			RAP1B		NIPBL
GHR	SNX14			RBM17		NPAS3
GJA1	SOX4			RHBDD2		NRCAM
GLRB	SPARCL1			ROBO2		NTNG1
GNA13	SPOCK2			RPL18		NUBP2
GOT1	TAGLN2			RPRM		NUFIP2
GPC4	TOP2B			RPS16		PALM2
GPR137B	TRMT11			RRP7A		PARP2
GPR85	UBLCP1			S100A10		PBRM1
GRID1	USP34			SBF2		PCDH7
GSTA4	VPS37B			SEC22C		PDGFRA
HACL1	WBP11			SERTAD4		PDIA4
HECW2	WDR54			SIPA1		PDZD2
HERC3				SLC6A17		PKIB
HID1				SOX4		POGZ
HMOX1				SPARC		PPP1R8
IDH1				SPOCK2		PRDX3
IDH3A				SPTAN1		PRICKLE4
IFITM2				ST3GAL5		PRKAG1
IFNAR1				STAG2		RAB3GAP2
IGFBP5				SVOP		RAE1
IKBIP				SYT5		RBM14
IL6ST				TAGLN2		RBMX
IQSEC1				TCF12		RFX7
JUN				TCFL5		RNF14
KCNJ3				TGM2		RPL8
KCNN3				THY1		RPRD1A
KIAA1841				TMEM62		RPRM
KIF7				TOR1A		RRBP1
KIFAP3				TUBA4A		RREB1
KLHDC3				TXNIP		SASH1
L3MBTL3				UBLCP1		SBF2
LAPTM4A				UBXN2A		SCAND1
LCA5				UNC13A		SCARA3
LRRC47				USP13		SCD
LYNX1				USP34		2004-09-01
MAOA				VCAN		SHISA3
MAP3K20				WDR54		SLC1A3
MCL1				WDR59		SLC27A1
MDK				YARS		SLC4A4
ME1				ZNF385D		SLC6A13
MFN1						SNRNP40
MOAP1						SNX27
MTMR4						SORBS1
MYCL						SOX6
NDUFS1						SPEN
NDUFS2						SSH2
NFKB2						ST13
NHS						STUB1
NNT						SUCLG1
NRXN3						SUMO3
NSG1						SYT5
NUAK1						TAOK1
NUFIP2						TAPT1
NUP210						TCEAL8
NXN						TCF12
OAT						TLE3
OSBPL11						TM2D3
OTUD4						TMEM131
OXR1						TPM1
PAFAH1B1						TRIM37
PALLD						TRNAU1AP
PARP6						TROVE2
PCDHA1						TTC9B
PCDHB6						USP29
PDLIM3						VCAN
PEX5						WDR54
PEX5L						ZBTB20
PJA2						ZCCHC6
PM20D2						ZEB2
PNP						ZNF180
PNRC2						ZNF609
PPP1R3B						ZSWIM6
PPP2R5B						ZWINT
PREP
PTPRD
PTPRZ1
PXN
RAB13
RAB31
RAB3GAP2
RASGRF1
REPS2
RIMKLA
RPL28
RREB1
S100A10
SAT1
SBF2
SBNO2
SDC2
SEC23A
SEMA7A
SERINC3
SERTAD4
SESN2
SEZ6L2
SFMBT2
SHC1
SLC12A2
SLC16A7
SLC1A3
SLC1A4
SLC24A2
SLC2A12
SLC35B3
SLC35B4
SLC38A5
SLC45A1
SLC7A11
SLC8A1
SMAD1
SMO
SNX14
SOX6
SPTSSB
STON2
STRBP
STXBP4
STXBP5L
SUCLG1
SVOP
SYT17
TGFB2
TGFBR3
TMEM47
TMOD3
TOP2B
TOR1A
TPD52L2
TRIM37
TRPS1
TSPAN6
TUBA4A
UBE2QL1
UBR3
UBTD1
UNC80
USP33
VASP
WDR54
WLS
WSCD1
ZNF449
ZYG11B
