# Supplementary material for: Autism-Related Transcription Factors Underlying the Sex-Specific Effects of Prenatal Bisphenol A Exposure on Transcriptome-Interactome Profiles in the Offspring Prefrontal Cortex
Source: Int J Mol Sci. 2021 Dec 8;22(24):13201. doi: 10.3390/ijms222413201 (PMC8708761; doi:10.3390/ijms222413201)
Supplement: Supplementary file 1 [file ijms-22-13201-s001.zip › Table S12.xlsx]

## Sheet: Female
Table S12: List of overlapping genes between DEGs in the prefrontal cortex of female rat pups prenatally exposed to BPA and the DEGs in post-mortem brain tissues from ASD cases.
Overlapped with DEGs in the frontal cortex of female rats
Studies and brain region
Parikshak et al. (2015)	Voineagu et al. (2011)	Chow et al. (2012)	Garbett et. al. (2008)	Voineagu et al. (2011)	Ginsberg et al. (2012)	Ginsberg et al. (2012)	Voineagu et al. (2011)
frontal and temporal cortex	frontal cortex (BA9, BA44/45)	prefrontal cortex	temporal cortex	temporal cortex (BA41/42, BA22)	occipital lobe (BA19)	cerebellum	cerebellum; vermis
ABCA1	ABCA1	ADCYAP1	ALCAM	ACLY	ABCA3	ABCA7	CAST
AKAP6	ANKRD17	ARHGAP20	AQP4	ACSL5	ARIH2	ACYP2	DIXDC1
AMOT	APOE	BRAP	CAMK2A	ADCYAP1	BNIP3	ADAR	EPHB6
ANAPC5	ASMTL	BRCC3	CSRP2	ALCAM	BOLA3	AHNAK	NTM
ANTXR2	ATP1B1	C19ORF57	ELOVL5	ALDH1A2	BRDT	ALDH6A1	OGDHL
APOE	BMP7	CYTH3	FNDC3B	ANKRD6	BSN	ANAPC5	RAB11FIP5
ARHGAP42	BRD2	DLG2	HIST1H1C	ARFGAP1	CAMK2A	ANKRD17	RHBDL3
ARHGAP44	BRPF1	DST	HMG20B	ARHGEF11	CDKL2	ATP1A2	RPLP1
ARHGAP5	BSCL2	FOXK1	HSPB8	ARHGEF4	CDKL3	AXL	SOBP
ARHGEF2	CADPS2	ITGB1	ITGA5	ATP1B1	CMC1	BCL9L	WSB1
ARHGEF26	CALR	NDST4	ITGAV	ATP2B2	CMIP	BCS1L	ZNF454
ARIH2	CALU	RICTOR	ITPKB	BSCL2	CRBN	BID
ATG2B	CBLN2	SMAD5	KCNJ4	CABLES2	CTSB	BOLA3
ATL1	CDC42EP4	SRI	LATS2	CACHD1	DCP2	BRPF1
ATP1B1	CIC	TRAF4	LRRC32	CACNA2D3	DISP2	C15ORF40
ATP2B2	CPNE3	UBN1	MSI2	CADPS2	DUOX1	C1ORF43
ATP5F1B	DDX27		PALLD	CALU	ECE1	C20ORF194
AXL	DOPEY1		RASGRP2	CAMK2G	FBXO21	CACHD1
BBS7	DPP10		SCARA3	CASC1	FNDC3B	CALD1
C1R	EDNRB		SDC2	CBLN2	GNAO1	CAMK2D
CACHD1	EID1		SERPINH1	CCNG1	GOLIM4	CD81
CACNA2D3	EIF4G1		SLC9A9	CD81	GRN	CDC42EP4
CADPS2	EPB41L3		STOM	CELSR2	ITM2C	CDH2
CAMK2G	EPS15		TAGLN2	CEND1	KIAA0895L	CEP350
CAMK4	EYA2		TIMP1	CLEC16A	KIF5A	CHD2
CAMKK2	FAM129B		TUBB6	CNTNAP1	KRBA1	CHD6
CANX	FIBP		WDR1	CPNE3	LRRC17	CIAPIN1
CCNG1	GANAB		YAP1	CSNK1D	MAP4K2	CIT
CD63	GAPVD1		ZC3HAV1	DPP10	MCM3	COL12A1
CDC42EP4	GMPR2			DPYSL3	MTMR3	COX7A2L
CDK14	GRM8			EMP1	NIPBL	CREB3L2
CELSR2	GYPC			EMP3	OSGEP	CTNNA1
CLDN10	HSPA5			FAM129B	PCDH11X	DAB2
CLU	ICA1			FBXW9	PCDHGA10	DDR2
CNTNAP1	JUN			FIBP	PGBD5	DGUOK
CPNE3	KBTBD11			FTL	PLEKHG1	DICER1
CRTAC1	KIF21A			FUCA1	PSME1	DNA2
DCAF8	LMAN2			GANAB	RBM38	EEA1
DHCR24	LMF1			GARNL3	RGMA	EID1
DISP3	LRP1			GFAP	RPA3	ERI3
DOCK3	M6PR			GFRA2	RPS12	FAT3
DOCK7	MAP2K5			GLS2	SHISA3	FBXO46
DPY19L3	NAPB			GPI	SLC1A4	FIBP
DPYSL3	NFX1			GRM8	SLC38A10	FLNA
DSE	NNT			GYPC	SLC39A8	FLOT1
DYNC1I1	NTM			HIBCH	SLC41A3	FLRT2
EDN3	OGDHL			HIST1H1C	SLC8A2	FNDC3B
EMILIN1	OSBPL10			HSP90B1	SP8	GAPVD1
EMP1	OXR1			ICA1	SSH2	GLOD4
EMP3	PDIA6			ID3	TMEM132A	GLS2
EMX2	PFKP			IGFBP5	TMEM42	GOLIM4
EPB41L3	PHACTR2			IQSEC1	TNIK	GSTA4
EPS15	PHF20L1			ITGAV	TRPM3	GTF3C1
EPS8	PIK3R2			JUN	UQCRQ	HIGD2A
ERLIN1	PKNOX1			LINGO1	ZC3HAV1	HSP90B1
EYA2	PPARGC1A			MAP3K9	ZMYM3	HSPA5
FAAP20	PPP1R14B			MPZL1		IDI1
FAM220A	PRPF19			NFE2L2		IL6ST
FERMT2	PTPRZ1			NFX1		INTS4
FHOD1	RAF1			NNAT		ITGAE
FIBP	RAPGEF1			NRSN2		ITGB5
FKBP10	RBM38			OGDHL		ITPA
FLNA	RCAN2			OSBPL11		JUN
FNDC3B	RHPN2			OXA1L		KIAA1671
FTL	RNMT			PALLD		KLHL24
FTSJ1	RRAGD			PANX2		LAMC1
GABRA1	SEC62			PDGFRA		LRP4
GABRA2	SF3A1			PFKP		MAP4
GABRB2	SLC39A1			PHF20L1		MED13L
GALM	SLC41A1			PLIN2		MLX
GARNL3	SLC6A17			PNKD		MN1
GAS7	SNX14			PQLC1		MRPS23
GDPD1	SOX4			PREP		MRPS24
GHR	SPARCL1			PRPF19		MRS2
GJA1	STX6			PTPRN		MTMR3
GLRB	SYT13			PTPRZ1		NIPBL
GLS2	TAGLN2			RAB11FIP5		NPAS3
GNG12	THOC5			RAB15		NTNG1
GPR158	TNFRSF1A			RALGDS		NUBP2
GPR85	TNNT2			RAP1B		NUMB
GRID1	TPK1			RCAN2		PALM2
GSTA4	TRPC4AP			RNMT		PBRM1
HERC3	TSR2			ROBO2		PCDH7
HMOX1	TUBGCP5			RPL18		PCSK5
ICA1	UBLCP1			RPLP1		PDGFRA
IGFBP5	USP34			RPRM		PDIA4
IL6ST				SAMM50		PDZD2
IQCB1				SBF2		PHYH
IQSEC1				SCN4B		PLAGL2
IRGQ				SEMA3E		PLXNA2
ITGAV				SERTAD4		PMEPA1
JUN				SIPA1		PNKD
KIAA1841				SLC39A1		PRDX3
KLF5				SLC6A17		PRICKLE4
L3MBTL3				SLC9A9		PRPF4B
LAPTM4A				SOX4		PVR
LRP8				SPARC		QKI
LYNX1				STX1A		RAB27A
MAOA				TAGLN2		RAB3GAP2
MAP3K20				TCF12		RAPGEF2
MAP3K9				TCFL5		RBMX
MAP4K2				TGM2		RCOR1
MCC				THOC5		RFX7
MDFIC				THY1		RGL1
ME1				TM7SF2		RNASEH2A
MERTK				TMEM62		RNF14
MFN1				TNFRSF1A		RPA3
MOB1A				TPK1		RPL8
MON2				TRPC4AP		RPRM
MPZL1				TSPO		RRBP1
MTMR11				TUBA4A		RREB1
MTMR4				TXNIP		S1PR2
MYCL				UBLCP1		SASH1
NDUFS1				USP34		SBF2
NDUFS3				VAMP8		SCAND1
NFKB2				VCAN		SCARA3
NHS				WASF2		SCD
NNT				WDR1		SDCCAG3
NOTCH2				WDR46		SERTAD3
NRXN3				WDR59		SHISA3
NSG1						SLC1A3
NUAK1						SLC4A4
NUP210						SLC6A13
NUPR1						SLC7A8
NXN						SMAD5
OGDHL						SNX27
OSBPL11						SORBS1
OXA1L						SPEN
OXR1						SSH2
PALLD						SULT1A1
PBXIP1						SUMO3
PCDHB6						SWAP70
PDCD6IP						SYNGAP1
PDE10A						TAGLN3
PDLIM5						TAOK1
PEX5L						TBC1D14
PIK3CB						TCEAL8
PKNOX1						TCF12
PLCB3						THOC5
PLOD1						TLE3
PLOD2						TMEM131
PNP						TPM1
PNRC2						TRIM37
POR						USP29
PPM1H						VCAN
PPP1R14B						ZBTB20
PPP1R3B						ZC3HAV1
PREP						ZCCHC6
PROS1						ZNF180
PRPF19						ZNF609
PTBP1						ZWINT
PTBP3
PTPRD
PTPRZ1
RAB31
RAB3GAP2
RAD18
RASGRF1
RCAN2
REPS2
RHPN2
RNMT
RREB1
SAMM50
SBF2
SBNO2
SCN4B
SDC2
SEC23A
SEMA7A
SERINC3
SERTAD4
SHC1
SLC16A7
SLC1A3
SLC1A4
SLC1A5
SLC24A2
SLC2A12
SLC38A5
SLC3A2
SLC45A1
SLC7A11
SMO
SNX14
SPHK1
SRI
STOM
STRBP
SWAP70
SYT17
TAGLN3
TGFBR3
TGIF1
THBS1
TLR4
TMEM176A
TMEM47
TMX4
TNFRSF11B
TNFRSF1A
TOPBP1
TRAPPC11
TRIM37
TRPC4AP
TRPS1
TUBA4A
TUBB6
UBE2QL1
UNC80
USP42
USP53
VASP
WDR1
WEE1
WLS
YAP1
ZC3HAV1
ZNF516
