# Supplementary material for: Autism-Related Transcription Factors Underlying the Sex-Specific Effects of Prenatal Bisphenol A Exposure on Transcriptome-Interactome Profiles in the Offspring Prefrontal Cortex
Source: Int J Mol Sci. 2021 Dec 8;22(24):13201. doi: 10.3390/ijms222413201 (PMC8708761; doi:10.3390/ijms222413201)
Supplement: Supplementary file 1 [file ijms-22-13201-s001.zip › Table S14.xlsx]

## Sheet: Sheet1
Table S14: Hypergeometric distribution analysis of transcriptional targets of RORA1 in the human neuronal cell line SH-SY5Y and BPA-responsive genes in the offspring’s frontal cortex. P-value < 0.05 is considered as significant.
Hypergeometric distribution analysis P value (# overlapping genes of RORA target genes vs BPA-responsive genes)
Both sexes (746 genes)	Male (326 genes)	Female (376 genes)
0.0623022	0.00442686	1.59902e-06
Overlapping genes
ABCA2	ABCA2	ABCA2
ABCA3	ABCA3	ABCA3
ABCC5	ABHD2	ABCC5
ABHD2	ABHD4	ABHD4
ABHD4	ABLIM1	ACAT2
ACADL	ACAT2	ACSL4
ACADS	ACSL4	ACTN1
ACADVL	ADAMTS12	ACVR1B
ACAP1	ADCY5	ADAMTS12
ACAT1	ADORA2A	ADARB1
ACAT2	AHNAK	ADORA2A
ACSL1	AKNA	AFG3L1
ACSL4	AKR1B10	AGA
ADAMTS12	AMPH	AGPAT3
ADAMTSL4	ANK2	AHNAK
ADORA2A	ANK3	AKNA
ADPGK	ANKRD10	AMPH
AFG3L1	AP3B2	ANKRD10
AGA	APBA1	ANKRD6
AGAP3	ARHGEF10	ANP32B
AHNAK	ARL14	ANPEP
AIFM1	ARMC7	ARFRP1
ALDOB	ASB1	ARHGAP24
AMBRA1	ATN1	ARHGAP28
AMPH	ATP2B2	ARHGEF10
ANKRD1	ATRN	ARHGEF2
ANKRD9	ATXN7L1	ARL14
ANP32B	AURKA	ARMC7
ANPEP	B4GALT3	ARPC5L
AP3B2	BAHCC1	ATP2B2
AP4B1	BAIAP3	ATXN7L1
APBA1	BCAP31	B4GALT3
APBA2	BEND5	B4GALT4
ARAP2	BID	BAHCC1
ARFRP1	C1QTNF1	BAIAP3
ARHGAP24	C5ORF30	BCAP31
ARHGAP28	CACNA1D	BCR
ARHGEF19	CADM4	BID
ARHGEF2	CADPS2	C1ORF43
ARL14	CAMKV	C1QA
ARMC7	CAPRIN2	C21ORF91
ARRDC3	CCDC39	CACNG5
ASAP1	CCM2	CADM4
ASB16	CCNJ	CADPS2
ASGR1	CD302	CAMK2G
ASPN	CDH11	CAMKK2
ASS1	CDH20	CAMKV
ATF1	CDH8	CAPRIN2
ATG10	CDK5R1	CCND2
ATN1	CDR2	CCNJ
ATP2B2	CGNL1	CCNL2
ATRN	CNKSR2	CDH11
ATXN7L1	CNTN1	CDH18
B4GALT3	CNTN4	CDH8
BAD	COL18A1	CDK5R1
BAHCC1	COL1A2	CENPF
BAIAP3	COL5A1	CFB
BARD1	COL6A2	CGNL1
BCAP31	CORO2A	CMC1
BCORL1	COX10	CMIP
BCR	CSNK1E	CNTN1
BEND5	CSRNP2	CNTN4
BIRC3	CTSC	COL13A1
BMP4	CUX1	COL14A1
BMPER	CXCL12	COL18A1
C11ORF86	CXCR4	COL1A2
C12ORF66	CYBA	COL2A1
C1ORF43	CYP4F3	COL5A1
C1QA	DAB2	COL6A2
C1QTNF1	DACT1	COX10
C1QTNF2	DAZAP1	CPNE5
C1QTNF6	DCHS1	CPNE8
C1QTNF7	DCLK3	CREB3L2
C21ORF91	DGKH	CSNK1E
C2CD2	DLGAP2	CSRNP2
C2CD4B	DMWD	CTNNA1
C9ORF116	DNM3	CUL2
CABP1	DNMT3A	CUX1
CACNA1S	DOCK10	CXCL12
CACNB2	DOCK7	CXXC5
CACNG5	EBF1	CYP26B1
CADM4	EDIL3	DAAM1
CADPS2	EGFLAM	DAB2
CAMK1G	EPB41	DAP
CAMKV	ESAM	DCHS1
CAPRIN2	EYA2	DGKH
CCDC141	FAM107B	DMWD
CCDC6	FAM110B	DNMT3A
CCDC91	FAM135B	DOCK10
CCDC93	FAM13B	DOCK6
CCND2	FAT1	DOCK7
CCNE2	FBLN7	DPF3
CCNJ	FBXO18	DPP10
CCNL2	FBXO38	DSE
CCNY	FKBP4	EBF1
CD302	FLNC	EDAR
CD44	FMO1	EDIL3
CD59	FMOD	EEA1
CDC42BPB	FN1	EGFLAM
CDH18	FNBP4	EPB41
CDH19	FNDC1	EPHB4
CDH20	FOXP4	ERH
CDH8	FRMD4B	EXOC6B
CDH9	FSCN1	EYA2
CDK5R1	FSD1	FAM107B
CDR2	FUCA2	FAM110B
CENPF	FUT8	FAM135B
CFB	GAR1	FAM198B
CGNL1	GDA	FAT3
CHRM4	GDPD5	FBXO18
CHST1	GPC4	FBXO38
CILP	GPD1L	FGD3
CISH	GPR162	FLNC
CLDN12	GPRASP1	FLRT2
CLDN2	GPSM2	FMO1
CMAS	GRIK2	FMOD
CMC1	GSN	FN1
CNKSR2	GTPBP1	FNBP4
CNOT10	HAPLN1	FNDC1
CNTN1	HBP1	FREM2
CNTN4	HCFC1	FST
COG2	HECW1	FUCA2
COL13A1	HK2	FUT8
COL14A1	HLTF	FZD4
COL18A1	HMOX1	GADD45A
COL1A2	HNRNPA0	GDA
COL23A1	HNRNPD	GDPD5
COL2A1	HNRNPH1	GFRA2a
COL4A6	IBTK	GLRX3
COL5A1	ICMT	GLS
COL6A2	IDH1	GNG12
CPEB2	IDI1	GPR162
CPNE5	IFNAR2	GPR4
CPNE8	IL1RAPL2	GPRASP1
CPNE9	ILDR2	GPSM2
CREB3L2	INTS3	GRB10
CRELD1	IPO7	GSN
CRHR2	IQSEC1	GYPC
CRY2	ISLR2	HCFC1
CSF3R	ITGAL	HIGD2A
CSNK1E	ITM2C	HMOX1
CSRNP2	JAK1	HNRNPA0
CTNNA1	KAT2A	HNRNPH1
CTNND2	KCNQ2	IBTK
CTSC	KCTD3	IDI1
CTXN3	KDM6B	IGSF1
CUBN	KDR	IL11RA
CUL1	KIAA0513	ILDR2
CUX1	KIF16B	INTS3
CXCL12	KIT	IQSEC1
CXCL17	KLC1	IRF5
CXCR4	KRIT1	ISLR2
CXORF36	LAPTM4A	ITGAE
CYBA	LDLR	ITGB5
CYP19A1	LONP1	ITM2C
CYP2U1	LPCAT1	JAK1
CYP4F3	LRRC7	KANK3
DAAM1	MAGI1	KBTBD11
DAB2	MAGI2	KCTD3
DAP	MAOB	KDM6B
DAPK2	MATR3	KDR
DBNDD1	MBD5	KIF16B
DCHS1	MDGA1	KLF4
DENND2D	MET	KLHL29
DGKA	MFNG	LAMB2
DHX16	MGLL	LAPTM4A
DHX29	MIER3	LCK
DHX33	MITF	LDLR
DIRAS2	MPPED1	LGMN
DKK1	MRGPRE	LIMK2
DLGAP2	MTMR4	LIMS1
DMRT3	MUSTN1	LMO2
DMWD	MYH8	LNX1
DNAH12	NACC1	LPCAT3
DNAH9	NCAM2	LRRC55
DNTTIP2	NCK2	LRRK1
DOCK10	NCKAP5L	MAD2L2
DOCK6	NCOR1	MAGI1
DOCK7	NDN	MAP2K5
DPEP2	NEGR1	MAP3K7
DPF3	NHS	MATR3
DPP10	NOS1	MC4R
DSE	NRF1	MCM6
DTNB	NRIP3	MDGA1
E2F1	NSF	MEIS1
EBF1	NTNG1	MERTK
EBF2	NTRK2	METRN
EDIL3	NTS	MFAP5
EDN2	OGDH	MFNG
EEA1	PALM	MGAT3
EFHD2	PAMR1	MGLL
EGFLAM	PAPD5	MIA3
EHD4	PAQR8	MKNK1
ELF4	PARD6B	MLC1
ELP2	PCLO	MLX
ENKUR	PCOLCE	MPPED1
ENPP6	PDE4B	MPZL1
EPB41	PDRG1	MRGPRE
EPHB4	PFKM	MRPS24
ERCC6L	PHACTR3	MRS2
ERH	PHF20L1	MTM1
ESAM	PHLDB2	MTMR11
ETV3	PI4KB	MTMR4
EXOC6B	PITPNM3	MTPN
EXOSC3	PKIB	MTSS1
EXTL2	PLAGL1	MXRA8
EYA2	PLXND1	MYH8
FADS6	POLE	MYLK
FAM107B	POLR2B	NACC2
FAM110B	POU3F1	NCAM2
FAM135B	PPM1K	NCK2
FAM13B	PPP1R1A	NCOA1
FAM198B	PPP1R9A	NEGR1
FAM20A	PRDM10	NF2
FBLN7	PRKCH	NHS
FBXO38	PRPF40A	NINJ1
FBXO9	PSAT1	NOL6
FCHSD2	PTGFRN	NOS1
FIP1L1	PTP4A1	NPHP4
FKBP2	PTPN11	NR3C2
FKBP4	PTPN5	NRF1
FLNC	PTPRR	NSF
FMO1	PXK	NT5E
FMOD	RAB11FIP3	NTM
FN1	RAB3IL1	NTNG1
FNBP4	RALGAPB	NTRK2
FNDC1	RAP1GAP	OBSL1
FOSL2	RAPGEF1	OGT
FOXO3	RASGRP3	OTUD5
FOXS1	RBM10	P4HB
FREM2	RECK	PALM
FREM3	RFX3	PAQR8
FRMD4B	RFXAP	PCDH11X
FSD1	RIF1	PCLO
FUCA2	RIN2	PCOLCE
FUT8	RLIM	PDGFC
GABRA4	RNF145	PDGFD
GADD45A	ROBO2	PDIA3
GALNT10	RPL28	PDIA5
GAR1	RPS17	PECAM1
GAST	RXRG	PGBD5
GATA2	SAP130	PHF20L1
GCAT	SCAPER	PHLDB2
GCNT2	SCARA3	PHYHIPL
GDA	SCP2	PITPNM3
GDPD5	SEMA6A	PJA1
GFRA2	SEMA6C	PLAGL1
GGT5	SEMA6D	PLAT
GGTA1	SEMA7A	PLCB3
GJA3	SERHL2	PLEKHB1
GLDC	SIAH1	PLOD2
GLRX3	SLC10A7	PLXNA2
GLS	SLC12A5	PLXND1
GMDS	SLC1A3	PON2
GMFB	SLC2A13	POU3F1
GP1BA	SLC41A1	PPM1K
GPATCH8	SLC41A3	PPP1R14A
GPR135	SLC45A3	PPP1R9B
GPR162	SLC6A15	PRDM10
GPR4	SLC7A1	PRPF40A
GPRASP1	SMAD1	PRPF4B
GPSM2	SMCHD1	PTGFRN
GRB2	SMPD1	PTPN5
GRIK2	SNED1	PXK
GSN	SNX14	QKI
GTDC1	SORBS1	RAB11FIP3
GTPBP1	SOX4	RAB11FIP5
GUCA1B	SOX8	RAB3IL1
HAPLN1	SPARC	RABAC1
HAUS7	SPATS1	RAPGEF1
HBP1	SPHKAP	RASL10A
HCN4	SPSB1	RCN1
HEBP1	SRCIN1	RECK
HECW1	SRGN	RFX3
HEMGN	SRPX2	RFXAP
HHIP	SSBP3	RGN
HIF1A	SSTR2	RGS14
HIGD2A	ST13	RIF1
HK1	SVIL	RIN2
HK2	SYT16	RNF145
HLTF	TCEAL8	ROBO2
HMOX1	TES	ROR1
HNRNPA0	TET3	RPS17
HNRNPD	TEX261	RXRG
HNRNPH1	TFAM	SAP130
HSD17B10	TFPI	SATB1
HSPA12B	TGFBR2	SCAMP3
HTR5A	TM9SF3	SCARA3
HTRA1	TMEM132A	SCP2
IBTK	TMEM205	SDC4
IDI1	TMOD2	SELENBP1
IFNAR2	TNRC6A	SEMA6A
IGFBP1	TP53I11	SEMA6C
IGSF1	TPD52L2	SEMA7A
IL11RA	TRANK1	SEPT8
IL17D	TRIO	SERPING1
IL1RAPL2	TRPV2	SH3D19
ILDR2	TSHZ2	SH3GL2
IMPACT	TTC37	SHROOM4
INTS3	UBE2B	SIAH1
IPO7	UBE2Q2	SIRPA
IQSEC1	UCKL1	SLC12A5
IRF8	UNC5D	SLC1A3
ISLR2	UPF3A	SLC1A5
ITGAE	UPK1B	SLC20A2
ITGAL	USP13	SLC25A28
ITGB5	VAMP3	SLC2A13
JAK1	VAMP5	SLC41A1
KATNB1	VCL	SLC41A3
KAZALD1	VPS8	SLC44A5
KCNA1	WASF1	SLC7A14
KCNB2	WNK2	SLC7A8
KCNH4	WWP2	SLC9A2
KCNS3	YTHDC1	SLCO2B1
KCTD1	ZADH2	SMAD5
KCTD3	ZC3H12B	SMARCAL1
KDM6B	ZCCHC6	SMCHD1
KDR	ZFR2	SMPD3
KIAA0513	ZIC3	SNED1
KIF16B	ZNF180	SNX14
KIF18A	ZNF346	SOD1
KIRREL3	ZNF362	SOD2
KIT	ZNF385D	SORBS1
KLC1	ZNF697	SOX4
KLHDC10	ZNF704	SOX8
KLHL29	ZNF777	SPARC
KRIT1		SPHKAP
KRT77		SRGN
LAD1		SSBP3
LAMB2		STARD8
LAPTM4A		STX6
LCK		SVIL
LCMT1		SYPL1
LCP1		TACC2
LDLR		TBC1D9B
LGMN		TBCCD1
LHX5		TCEAL8
LIMD1		TEAD2
LIMS1		TES
LMCD1		TET3
LMO2		TFPI
LONP1		TGFBR2
LPCAT1		TLR3
LPCAT3		TMEM128
LRCH1		TMEM132A
LRRC39		TMEM205
LRRC55		TMOD2
LRRC66		TMX4
LRRK1		TNFRSF11B
LRRK2		TNFSF12
LRRN1		TOP1MT
LSG1		TP53I11
MAD2L2		TPK1
MAGI1		TPM4
MAGI2		TRANK1
MALL		TRIO
MAOB		TRPC4AP
MAP3K2		TRPV2
MAP7D3		TSHZ2
MAPK4		TUBB6
MAPK7		UCKL1
MAST3		VAMP3
MATN3		VAMP5
MATN4		VAMP8
MATR3		VCL
MBD5		VEGFA
MBNL3		VPS8
MC4R		WASF1
MCM6		YTHDF3
MDGA1		ZCCHC6
MED14		ZDHHC20
MED30		ZFR2
MEI1		ZIC3
MERTK		ZNF180
METRN		ZNF706
METRNL		ZNF777
MFAP5
MGAT3
MGLL
MIER3
MIOS
MITF
MLC1
MLPH
MMP28
MOCOS
MORC1
MPP6
MPPED1
MRGPRE
MRPL42
MRPS11
MRPS24
MRVI1
MS4A2
MTMR4
MTR
MTSS1
MUSTN1
MVK
MXRA8
MYH8
MYL2
MYLK
MYO1C
NACC1
NBEAL2
NCAM2
NCAPG2
NCK2
NCKAP5L
NCOA1
NCOA7
NDN
NECAB1
NEGR1
NF2
NFAT5
NFATC2
NFKB1
NFKBIE
NFYB
NINJ1
NKX2-1
NMI
NOL6
NOS1
NPHP4
NPL
NPPA
NR3C2
NRF1
NRIP3
NSF
NTM
NTRK1
NTRK2
NTS
OBSL1
OGDH
OGFRL1
OGT
ORMDL3
OTUD5
P2RX1
P4HB
PACS2
PALM
PAMR1
PAQR5
PAQR7
PAQR8
PARN
PARP3
PCDH11X
PCLO
PCOLCE
PDE4B
PDGFD
PDIA3
PDIA5
PDK4
PDPK1
PDRG1
PEAR1
PECAM1
PEX10
PFKM
PGRMC2
PHACTR3
PHF10
PHF19
PHF20L1
PHF8
PHLDB2
PHTF2
PI4KB
PIK3IP1
PIP5K1A
PITPNM1
PITPNM3
PJA1
PKIB
PLA2G3
PLAC8
PLAGL1
PLCB3
PLCE1
PLEKHF1
PLOD2
PLSCR1
PLXND1
PMS2
PNPLA2
PNPLA7
POFUT1
POLD1
POLD2
POLE
POLR2B
POU3F1
POU3F2
PPM1J
PPM1K
PPP1R12A
PPP1R14A
PPP1R1A
PPP1R3E
PPP1R9A
PPP1R9B
PPP2R3A
PPTC7
PRG4
PRPF40A
PRPF4B
PRR5L
PSMD9
PSMF1
PTGES
PTGFRN
PTP4A1
PTPN11
PTPN5
PTPN7
PTPRR
PXK
PYY
RAB11FIP5
RAB20
RAB2B
RABAC1
RALGAPB
RASGRP3
RASL10A
RASSF2
RBM10
RBM19
RCN1
RCN2
RCOR3
RECK
RENBP
RFX3
RFXAP
RGN
RGS14
RGS22
RIF1
RIMS2
RIMS3
RIN2
RLIM
RNF145
RNF215
ROR1
ROR2
RPAP3
RPS17
RPS6KA5
RPTOR
RTN4RL2
RUNDC3B
RXRG
S100A8
SCAPER
SCP2
SCUBE3
SDC4
SDF2
SEMA6A
SEMA6C
SEMA6D
SEMA7A
SEPT8
SERHL2
SERPINA11
SERPING1
SETBP1
SETMAR
SFMBT1
SFRP1
SGPP2
SH2B1
SH3BP4
SH3D19
SH3GL2
SH3YL1
SHROOM4
SIAH1
SIK1
SIRPA
SLAIN2
SLAMF8
SLC12A5
SLC1A3
SLC1A5
SLC22A23
SLC25A28
SLC26A6
SLC2A13
SLC2A3
SLC30A3
SLC31A2
SLC3A1
SLC41A1
SLC41A3
SLC44A5
SLC45A3
SLC5A6
SLC7A14
SLC9A2
SLC9A3
SLCO2B1
SLFN13
SLITRK5
SMAD1
SMAD5
SMARCAL1
SMARCD3
SMC3
SMCHD1
SMPD1
SMPD3
SMTN
SMU1
SND1
SNED1
SNX14
SNX20
SOCS3
SOD1
SOD2
SOX4
SOX8
SPARC
SPDEF
SPEF1
SPHKAP
SPTLC1
SRCIN1
SRGN
SRPX2
SSBP3
ST3GAL1
STAB2
STARD8
STK32A
STRADB
STX6
SVIL
SYNE2
SYPL1
SYT16
TACC2
TAF7L
TAL1
TAOK3
TARS2
TAS1R1
TBC1D7
TBC1D9B
TBL1XR1
TBRG1
TCEAL1
TCEAL8
TEAD2
TES
TEX261
TFAM
TGFBR2
THBS2
THRB
THSD1
TJP2
TLR3
TM2D1
TM9SF2
TMEM128
TMEM132A
TMEM141
TMEM14A
TMEM163
TMEM167B
TMEM205
TMEM70
TMEM87B
TMPRSS5
TNFRSF11B
TNFSF12
TNRC6A
TOP1MT
TP53I11
TPD52L2
TPK1
TPM4
TRAK1
TRANK1
TRIO
TRPC4AP
TRPC6
TRPM8
TRPV2
TSHZ2
TTC37
TUBB6
TXLNA
TXNL4B
TYR
UBE2Q1
UBE2Q2
UPF3A
UPK1B
USP13
USP7
UXT
VAMP3
VAMP5
VCL
VEZF1
VPS41
WASF1
WDR20
WISP2
WNT5B
WWP2
XRCC5
YTHDC1
ZADH2
ZBTB3
ZBTB8B
ZFAND6
ZFR2
ZIC3
ZMYND11
ZMYND15
ZNF251
ZNF282
ZNF346
ZNF362
ZNF367
ZNF385D
ZNF521
ZNF667
ZNF697
ZNF704
ZNF777
