# Supplementary material for: Autism-Related Transcription Factors Underlying the Sex-Specific Effects of Prenatal Bisphenol A Exposure on Transcriptome-Interactome Profiles in the Offspring Prefrontal Cortex
Source: Int J Mol Sci. 2021 Dec 8;22(24):13201. doi: 10.3390/ijms222413201 (PMC8708761; doi:10.3390/ijms222413201)
Supplement: Supplementary file 1 [file ijms-22-13201-s001.zip › Table S2.xlsx]

## Sheet: Male
Table S2: List of differentially expressed genes in the prefrontal cortex of male rat pups prenatally exposed to BPA.
ID	Symbol	Entrez Gene Name	Expr Log Ratio
672033554	LOC102557335	uncharacterized LOC102557335	-10.686
14277700	RPS12	ribosomal protein S12	-9.771
148223355	ASAP2	ArfGAP with SH3 domain, ankyrin repeat and PH domain 2	-9.726
672062667	N/A	N/A	-9.476
215490074	SAP18	Sin3A associated protein 18	-9.47
672087260	N/A	N/A	-9.066
564297942	LOC103690302	AF4/FMR2 family member 2	-9.031
564375742	SLC26A11	solute carrier family 26 member 11	-9.014
672088045	N/A	N/A	-8.892
672023055	TLN2	talin 2	-8.845
672070295	BAHCC1	BAH domain and coiled-coil containing 1	-8.581
157820217	Gsta4	glutathione S-transferase, alpha 4	-8.531
149054972	SLC26A11	solute carrier family 26 member 11	-8.468
154090947	NPAS3	neuronal PAS domain protein 3	-8.405
564307245	MIA2	melanoma inhibitory activity 2	-8.349
672032215	REPS2	RALBP1 associated Eps domain containing 2	-8.344
39104628	SORBS1	sorbin and SH3 domain containing 1	-8.34
564311681	PIKFYVE	phosphoinositide kinase, FYVE-type zinc finger containing	-8.304
149060944	N/A	N/A	-8.262
32996721	NDUFA10	NADH:ubiquinone oxidoreductase subunit A10	-8.253
392341692	FMNL3	formin like 3	-8.248
564316927	FRYL	FRY like transcription coactivator	-8.224
568979800	NPAS3	neuronal PAS domain protein 3	-8.175
672066298	N/A	N/A	-8.155
564311678	PLEKHM3	pleckstrin homology domain containing M3	-8.129
71051755	UBA2	ubiquitin like modifier activating enzyme 2	-8.129
564380050	2410141K09Rik	RIKEN cDNA 2410141K09 gene	-8.119
569012000	KLF8	Kruppel like factor 8	-8.061
568931336	EPB41	erythrocyte membrane protein band 4.1	-8.033
672032217	REPS2	RALBP1 associated Eps domain containing 2	-7.994
568964954	EPB41L2	erythrocyte membrane protein band 4.1 like 2	-7.966
47058988	TOMM70	translocase of outer mitochondrial membrane 70	-7.966
32451765	FBXO10	F-box protein 10	-7.943
672019578	MYSM1	Myb like, SWIRM and MPN domains 1	-7.901
672022659	N/A	N/A	-7.802
672088045	N/A	N/A	-7.801
568911059	CEP170	centrosomal protein 170	-7.741
564306247	PHACTR4	phosphatase and actin regulator 4	-7.735
672047351	RALGAPA2	Ral GTPase activating protein catalytic alpha subunit 2	-7.735
149046941	BEND3	BEN domain containing 3	-7.721
672023936	N/A	N/A	-7.707
672089090	LOC103694537	mediator of RNA polymerase II transcription subunit 14-like	-7.693
672059352	N/A	N/A	-7.693
672049060	N/A	N/A	-7.693
564378773	LOC100910838	neuronal tyrosine-phosphorylated phosphoinositide-3-kinase adapter 1-like	-7.672
564378773	LOC100910838	neuronal tyrosine-phosphorylated phosphoinositide-3-kinase adapter 1-like	-7.672
149041229	N/A	N/A	-7.607
564311685	PIKFYVE	phosphoinositide kinase, FYVE-type zinc finger containing	-7.585
149051960	FLYWCH2	FLYWCH family member 2	-7.531
755566692	HUWE1	HECT, UBA and WWE domain containing 1, E3 ubiquitin protein ligase	-7.516
564310551	N/A	N/A	-7.5
157822579	UCKL1	uridine-cytidine kinase 1 like 1	-7.492
672012920	N/A	N/A	-7.492
149056134	Zfp17	zinc finger protein 585B	-7.484
392338425	FAM184A	family with sequence similarity 184 member A	-7.459
149053852	HLF	HLF, PAR bZIP transcription factor	-7.459
62644808	ADAMTSL2	ADAMTS like 2	-7.451
564311918	C2orf72	chromosome 2 open reading frame 72	-7.451
672060073	CCNT1	cyclin T1	-7.451
157824180	TBX21	T-box 21	-7.443
564342627	TP53BP1	tumor protein p53 binding protein 1	-7.435
884945546	N/A	N/A	-7.435
672040273	CPEB3	cytoplasmic polyadenylation element binding protein 3	-7.426
724831496	N/A	N/A	-7.409
34877176	GPRIN2	G protein regulated inducer of neurite outgrowth 2	-7.384
755541276	N/A	N/A	-7.358
564317997	N/A	N/A	-7.349
564301893	CWC22	CWC22 spliceosome associated protein homolog	-7.304
564305562	PTPRD	protein tyrosine phosphatase, receptor type D	-7.304
568962033	MLIP	muscular LMNA interacting protein	-7.257
672070295	BAHCC1	BAH domain and coiled-coil containing 1	-7.229
564307079	ATXN7L1	ataxin 7 like 1	-7.14
672074697	ILDR2	immunoglobulin like domain containing receptor 2	-7.098
564320563	RBM27	RNA binding motif protein 27	-7.087
149055517	Hmgn5/Hmgn5b	high mobility group nucleosome binding domain 5B	-7.011
564297387	Zfp658	zinc finger protein 658	-6.966
564318930	WDR17	WD repeat domain 17	-6.943
392334411	ANKRD11	ankyrin repeat domain 11	-6.931
672089126	Kdm5d	lysine demethylase 5D	-6.931
755566690	HUWE1	HECT, UBA and WWE domain containing 1, E3 ubiquitin protein ligase	-6.895
392334596	RSPH3	radial spoke head 3 homolog	-6.883
564317122	CC2D2A	coiled-coil and C2 domain containing 2A	-6.833
149043918	N/A	N/A	-6.833
970703429	N/A	N/A	-6.807
672041794	RGD1310081	similar to hypothetical protein FLJ13231	-6.741
408407614	DNA2	DNA replication helicase/nuclease 2	-6.728
672023474	NKTR	natural killer cell triggering receptor	-6.714
635065520	N/A	N/A	-6.687
568972622	BPTF	bromodomain PHD finger transcription factor	-6.615
564305188	FANCG	Fanconi anemia complementation group G	-6.615
672014266	TMEM219	transmembrane protein 219	-6.615
672084304	N/A	N/A	-6.615
157822541	ZBTB26	zinc finger and BTB domain containing 26	-6.6
148693657	DDX6	DEAD-box helicase 6	-6.585
293352381	PAN3	PAN3 poly(A) specific ribonuclease subunit	-6.585
392340768	DISP3	dispatched RND transporter family member 3	-6.555
672017085	N/A	N/A	-6.555
672066075	COL6A3	collagen type VI alpha 3 chain	-6.508
564395696	TANGO6	transport and golgi organization 6 homolog	-6.476
672022270	KIF21A	kinesin family member 21A	-6.473
564323305	LOC681300	similar to CXXC finger 5	-6.459
537216146	N/A	N/A	-6.459
148696094	TUBGCP4	tubulin gamma complex associated protein 4	-6.443
157817191	CHML	CHM like, Rab escort protein 2	-6.426
672043573	LOC100363520	mCG16729-like	-6.426
392339831	Slc25a13	solute carrier family 25 member 13	-6.392
6978675	CNTF	ciliary neurotrophic factor	-6.358
564296997	ZNF45	zinc finger protein 45	-6.34
197333844	LLPH	LLP homolog, long-term synaptic facilitation	-6.322
564311678	PLEKHM3	pleckstrin homology domain containing M3	-6.322
564393142	WDR36	WD repeat domain 36	-6.322
672025655	N/A	N/A	-6.322
568924481	COL25A1	collagen type XXV alpha 1 chain	-6.267
148682823	N/A	N/A	-6.263
58293772	AMY2A	amylase, alpha 2A (pancreatic)	-6.229
672025368	BPTF	bromodomain PHD finger transcription factor	-6.229
568977658	ASAP2	ArfGAP with SH3 domain, ankyrin repeat and PH domain 2	-6.19
564320724	Fbxo38	F-box protein 38	-6.109
157820583	ANKRD34C	ankyrin repeat domain 34C	-6.066
62078965	SLC47A1	solute carrier family 47 member 1	-6
564314434	N/A	N/A	-6
672031167	C19orf57	chromosome 19 open reading frame 57	-5.931
392351087	HAGHL	hydroxyacylglutathione hydrolase like	-5.931
58865558	TUBA1C	tubulin alpha 1c	-5.931
672053541	N/A	N/A	-5.883
672038013	N/A	N/A	-5.883
392342123	ALS2CL	ALS2 C-terminal like	-5.858
564352410	ARTN	artemin	-5.858
755551565	CSMD3	CUB and Sushi multiple domains 3	-5.833
392348438	NIPAL3	NIPA like domain containing 3	-5.807
149042274	ZC3H12B	zinc finger CCCH-type containing 12B	-5.807
148684403	N/A	N/A	-5.781
672047353	RALGAPA2	Ral GTPase activating protein catalytic alpha subunit 2	-5.755
149052931	COX10	COX10, heme A:farnesyltransferase cytochrome c oxidase assembly factor	-5.728
149031942	N/A	N/A	-5.728
672087664	N/A	N/A	-5.7
672055261	N/A	N/A	-5.644
564329926	EMSY	EMSY, BRCA2 interacting transcriptional repressor	-5.615
8393418	GAPDH	glyceraldehyde-3-phosphate dehydrogenase	-5.615
672031621	PCNT	pericentrin	-5.615
149052383	TRIM7	tripartite motif containing 7	-5.524
672046728	N/A	N/A	-5.524
293348612	HELB	DNA helicase B	-5.492
564313676	FBF1	Fas binding factor 1	-5.459
149060493	UPK1B	uroplakin 1B	-5.426
408407614	DNA2	DNA replication helicase/nuclease 2	-5.392
672022268	KIF21A	kinesin family member 21A	-5.358
119220590	MSX2	msh homeobox 2	-5.322
72535132	ST6GALNAC2	ST6 N-acetylgalactosaminide alpha-2,6-sialyltransferase 2	-5.248
149031942	N/A	N/A	-5.248
564329135	BLM	Bloom syndrome RecQ like helicase	-5.209
392340959	ITSN2	intersectin 2	-5.209
293351051	ZNF711	zinc finger protein 711	-5.129
564313510	BPTF	bromodomain PHD finger transcription factor	-5.044
157823239	FNDC8	fibronectin type III domain containing 8	-5
45478072	N/A	N/A	-5
880855761	N/A	N/A	-4.907
148701441	N/A	N/A	-4.907
724831496	N/A	N/A	-4.858
672017191	N/A	N/A	-4.858
122114537	VPS13C	vacuolar protein sorting 13 homolog C	-4.755
158303341	MPP4	membrane palmitoylated protein 4	-4.7
564313510	BPTF	bromodomain PHD finger transcription factor	-4.615
392333084	CC2D2A	coiled-coil and C2 domain containing 2A	-4.524
62647202	KRBA1	KRAB-A domain containing 1	-4.459
157821571	LMOD1	leiomodin 1	-4.459
672015224	N/A	N/A	-4.459
564308814	N/A	N/A	-4.459
162462839	AFMID	arylformamidase	-4.433
62656582	KIAA0100	KIAA0100	-4.392
564307783	TECPR2	tectonin beta-propeller repeat containing 2	-4.392
672023724	PRICKLE4	prickle planar cell polarity protein 4	-4.322
149020413	Zfp599	zinc finger protein 599	-4.322
564341299	N/A	N/A	-4.248
392339261	PKP4	plakophilin 4	-4.13
154090947	NPAS3	neuronal PAS domain protein 3	-4.087
154090947	NPAS3	neuronal PAS domain protein 3	-4
568972622	BPTF	bromodomain PHD finger transcription factor	-3.907
149050865	ITSN2	intersectin 2	-3.907
148676240	DPH7	diphthamide biosynthesis 7	-3.881
189083717	PCOLCE2	procollagen C-endopeptidase enhancer 2	-3.807
293352633	FBRSL1	fibrosin like 1	-3.766
61889088	CYP2J2	cytochrome P450 family 2 subfamily J member 2	-3.7
564296586	Zfp943	zinc finger prtoein 943	-3.595
148688466	SRPX2	sushi repeat containing protein, X-linked 2	-3.585
300795966	TFAP2E	transcription factor AP-2 epsilon	-3.585
392342449	PRSS56	protease, serine 56	-3.564
119628869	N/A	N/A	-3.528
564380493	SLC45A3	solute carrier family 45 member 3	-3.503
148675846	FAM114A2	family with sequence similarity 114 member A2	-3.497
672012705	SYNE1	spectrin repeat containing nuclear envelope protein 1	-3.489
747019224	SRCAP	Snf2 related CREBBP activator protein	-3.459
672027054	N/A	N/A	-3.431
62078583	PLBD1	phospholipase B domain containing 1	-3.369
149064065	ZMYM5	zinc finger MYM-type containing 5	-3.301
672022282	KIF21A	kinesin family member 21A	-3.277
1698696	CMA1	chymase 1	-3.244
158186734	HDC	histidine decarboxylase	-3.233
157822749	RGD1565355	similar to fatty acid translocase/CD36	-3.202
568973498	TNRC6C	trinucleotide repeat containing 6C	-3.17
755566692	HUWE1	HECT, UBA and WWE domain containing 1, E3 ubiquitin protein ligase	-3.151
56676350	PRSS35	protease, serine 35	-3.1
149064260	PRDM6	PR/SET domain 6	-2.984
115496185	PKIB	cAMP-dependent protein kinase inhibitor beta	-2.954
13259380	Grid1	glutamate ionotropic receptor delta type subunit 1	-2.941
672053077	N/A	N/A	-2.919
194239635	Tpsab1	tryptase alpha/beta 1	-2.894
109458652	VSIG10L	V-set and immunoglobulin domain containing 10 like	-2.885
564308822	SLC45A4	solute carrier family 45 member 4	-2.876
149069514	N/A	N/A	-2.874
480306394	Mcpt4	mast cell protease 4	-2.798
57012342	HLA-A	major histocompatibility complex, class I, A	-2.752
568979594	SYT16	synaptotagmin 16	-2.732
672023724	PRICKLE4	prickle planar cell polarity protein 4	-2.722
564326713	ZC3H4	zinc finger CCCH-type containing 4	-2.721
47059179	HSPA1A/HSPA1B	heat shock protein family A (Hsp70) member 1A	-2.688
189027103	ARHGEF16	Rho guanine nucleotide exchange factor 16	-2.672
148710197	Smim10l2a	small integral membrane protein 10 like 2A	-2.644
58865784	GPR157	G protein-coupled receptor 157	-2.637
880882276	N/A	N/A	-2.632
149046828	N/A	N/A	-2.619
672016875	LOC103690320	FERM and PDZ domain-containing protein 3	-2.607
990011330	N/A	N/A	-2.569
392339263	PKP4	plakophilin 4	-2.563
6981274	NMBR	neuromedin B receptor	-2.551
213512704	CPA3	carboxypeptidase A3	-2.545
149064065	ZMYM5	zinc finger MYM-type containing 5	-2.54
149015786	N/A	N/A	-2.504
149024772	N/A	N/A	-2.494
672022661	N/A	N/A	-2.472
564316241	CEP170	centrosomal protein 170	-2.437
281604096	MYH8	myosin heavy chain 8	-2.433
564377502	EIF4G1	eukaryotic translation initiation factor 4 gamma 1	-2.427
113061	CHRNA3	cholinergic receptor nicotinic alpha 3 subunit	-2.415
568933200	WDR86	WD repeat domain 86	-2.404
672086880	N/A	N/A	-2.387
672033554	LOC102557335	uncharacterized LOC102557335	-2.375
537222639	N/A	N/A	-2.365
157820147	TNFRSF10A	TNF receptor superfamily member 10a	-2.304
727020071	N/A	N/A	-2.303
672082323	N/A	N/A	-2.296
672070295	BAHCC1	BAH domain and coiled-coil containing 1	-2.278
13928688	Gsta1	glutathione S-transferase alpha 1	-2.274
672070303	N/A	N/A	-2.25
564396113	ZCCHC14	zinc finger CCHC-type containing 14	-2.224
149038257	NUDT7	nudix hydrolase 7	-2.213
16758418	C5AR1	complement C5a receptor 1	-2.212
568941588	IQSEC1	IQ motif and Sec7 domain 1	-2.196
392338492	TMEM161B	transmembrane protein 161B	-2.196
148704240	ZMYM2	zinc finger MYM-type containing 2	-2.176
149024618	FBXO2	F-box protein 2	-2.165
293349725	AMER3	APC membrane recruitment protein 3	-2.143
20514768	LOC100911794/Rin1	Ras and Rab interactor 1	-2.115
672033369	LOC100912653	uncharacterized LOC100912653	-2.11
672029117	N/A	N/A	-2.104
564329920	EMSY	EMSY, BRCA2 interacting transcriptional repressor	-2.073
149026222	N/A	N/A	-2.056
109471717	SAMD9	sterile alpha motif domain containing 9	-2.013
564321849	KCTD20	potassium channel tetramerization domain containing 20	-2.012
149017274	N/A	N/A	-2.009
300797624	MITF	melanogenesis associated transcription factor	-2
672028919	N/A	N/A	-1.992
8393418	GAPDH	glyceraldehyde-3-phosphate dehydrogenase	-1.985
157821039	TTC22	tetratricopeptide repeat domain 22	-1.984
157823785	CLEC1A	C-type lectin domain family 1 member A	-1.979
148675846	FAM114A2	family with sequence similarity 114 member A2	-1.976
672088045	N/A	N/A	-1.963
145046230	SPP1	secreted phosphoprotein 1	-1.956
672066092	UNC80	unc-80 homolog, NALCN channel complex subunit	-1.956
157818893	SHISA3	shisa family member 3	-1.948
564400341	N/A	N/A	-1.947
942523340	CAPRIN2	caprin family member 2	-1.946
148692950	CDHR1	cadherin related family member 1	-1.932
880863148	N/A	N/A	-1.918
672060766	N/A	N/A	-1.915
6981280	NPR1	natriuretic peptide receptor 1	-1.909
149025640	N/A	N/A	-1.902
392340959	ITSN2	intersectin 2	-1.899
109467956	PPP1R26	protein phosphatase 1 regulatory subunit 26	-1.899
564317923	SACS	sacsin molecular chaperone	-1.896
564399592	CITED1	Cbp/p300 interacting transactivator with Glu/Asp rich carboxy-terminal domain 1	-1.89
293341722	N/A	N/A	-1.884
672056683	N/A	N/A	-1.874
205830438	MYH1	myosin heavy chain 1	-1.858
42476116	FBLN5	fibulin 5	-1.844
149052470	ZNF454	zinc finger protein 454	-1.841
149025029	SUSD6	sushi domain containing 6	-1.835
672041794	RGD1310081	similar to hypothetical protein FLJ13231	-1.824
672043209	RUSC1	RUN and SH3 domain containing 1	-1.821
149042183	TAF1	TATA-box binding protein associated factor 1	-1.821
293349510	STAC	SH3 and cysteine rich domain	-1.803
62078713	ZNF385D	zinc finger protein 385D	-1.803
564312944	KIAA0753	KIAA0753	-1.801
564313512	N/A	N/A	-1.794
564311717	KANSL1L	KAT8 regulatory NSL complex subunit 1 like	-1.778
672085107	WDR59	WD repeat domain 59	-1.774
257471021	FAM129A	family with sequence similarity 129 member A	-1.761
532009378	N/A	N/A	-1.753
149024084	COL16A1	collagen type XVI alpha 1 chain	-1.749
158262015	LCAT	lecithin-cholesterol acyltransferase	-1.744
564313845	SLC38A10	solute carrier family 38 member 10	-1.74
672082610	N/A	N/A	-1.728
392340959	ITSN2	intersectin 2	-1.723
261599034	IL1RAPL2	interleukin 1 receptor accessory protein like 2	-1.722
197313632	FRZB	frizzled related protein	-1.715
672071704	N/A	N/A	-1.714
9506397	ARC	activity regulated cytoskeleton associated protein	-1.712
149061735	IGF2	insulin like growth factor 2	-1.712
62078563	CD302	CD302 molecule	-1.703
157820267	MEI4	meiotic double-stranded break formation protein 4	-1.7
149034210	MUSTN1	musculoskeletal, embryonic nuclear protein 1	-1.684
148704234	GJB2	gap junction protein beta 2	-1.668
564309742	IGSF9B	immunoglobulin superfamily member 9B	-1.667
84370262	FNDC1	fibronectin type III domain containing 1	-1.663
148698628	HECTD3	HECT domain E3 ubiquitin protein ligase 3	-1.651
70794742	ADHFE1	alcohol dehydrogenase, iron containing 1	-1.65
564297047	TMEM91	transmembrane protein 91	-1.65
672063281	PPM1M	protein phosphatase, Mg2+/Mn2+ dependent 1M	-1.637
672026767	N/A	N/A	-1.637
9506461	CAPN1	calpain 1	-1.633
564329918	EMSY	EMSY, BRCA2 interacting transcriptional repressor	-1.626
47155565	ST8SIA5	ST8 alpha-N-acetyl-neuraminide alpha-2,8-sialyltransferase 5	-1.618
564303135	KMT2C	lysine methyltransferase 2C	-1.609
293344988	CCDC138	coiled-coil domain containing 138	-1.573
300797850	Fhod1	formin homology 2 domain containing 1	-1.572
564313508	BPTF	bromodomain PHD finger transcription factor	-1.568
74184716	Kat6b	K(lysine) acetyltransferase 6B	-1.563
564301284	Ttf1	transcription termination factor, RNA polymerase I	-1.562
258613997	LOC100909630/RT1-DMb	RT1 class II, locus DMb	-1.561
58331126	GJB6	gap junction protein beta 6	-1.552
672057084	N/A	N/A	-1.547
564318679	CCSER2	coiled-coil serine rich protein 2	-1.541
157823511	TBX18	T-box 18	-1.541
564383837	SOD3	superoxide dismutase 3	-1.54
156119589	FOXC2	forkhead box C2	-1.537
755566692	HUWE1	HECT, UBA and WWE domain containing 1, E3 ubiquitin protein ligase	-1.536
564314532	LRCH3	leucine rich repeats and calponin homology domain containing 3	-1.529
564322493	RPGR	retinitis pigmentosa GTPase regulator	-1.527
564324736	L3MBTL3	L3MBTL3, histone methyl-lysine binding protein	-1.526
6981068	ICAM1	intercellular adhesion molecule 1	-1.507
564320621	DMXL1	Dmx like 1	-1.503
672074711	N/A	N/A	-1.499
537228081	N/A	N/A	-1.497
281604174	LRRC32	leucine rich repeat containing 32	-1.496
293356488	RIC1	RIC1 homolog, RAB6A GEF complex partner 1	-1.495
109460021	KIAA2026	KIAA2026	-1.489
293349337	COL12A1	collagen type XII alpha 1 chain	-1.475
300797587	Atp6ap1l	ATPase, H+ transporting, lysosomal accessory protein 1-like	-1.472
148703035	CLDN11	claudin 11	-1.464
817273427	N/A	N/A	-1.456
564310401	IBTK	inhibitor of Bruton tyrosine kinase	-1.45
58865486	CYBRD1	cytochrome b reductase 1	-1.439
913507039	N/A	N/A	-1.439
300793702	GHDC	GH3 domain containing	-1.438
149050030	MTRF1	mitochondrial translation release factor 1	-1.437
672057976	CYP4F3	cytochrome P450 family 4 subfamily F member 3	-1.425
149047034	N/A	N/A	-1.418
157820637	LYVE1	lymphatic vessel endothelial hyaluronan receptor 1	-1.417
157817652	BNC2	basonuclin 2	-1.415
157824208	NTNG1	netrin G1	-1.411
672083937	TSHZ1	teashirt zinc finger homeobox 1	-1.409
18777755	Slco1a4	solute carrier organic anion transporter family, member 1a4	-1.408
564312009	COL6A3	collagen type VI alpha 3 chain	-1.406
392339412	PLA2G4E	phospholipase A2 group IVE	-1.404
312922379	TNN	tenascin N	-1.404
13540699	NRP2	neuropilin 2	-1.403
672027727	CCDC158	coiled-coil domain containing 158	-1.398
672059136	N/A	N/A	-1.39
18426850	LCP2	lymphocyte cytosolic protein 2	-1.387
564375093	N/A	N/A	-1.383
589934569	N/A	N/A	-1.383
392338425	FAM184A	family with sequence similarity 184 member A	-1.381
12833000	Pcp4l1	Purkinje cell protein 4-like 1	-1.378
564300462	DCHS2	dachsous cadherin-related 2	-1.377
312836829	ADAMTS12	ADAM metallopeptidase with thrombospondin type 1 motif 12	-1.376
564317722	N/A	N/A	-1.374
300797715	NDST4	N-deacetylase and N-sulfotransferase 4	-1.373
109470195	TNKS1BP1	tankyrase 1 binding protein 1	-1.372
157821677	JADE2	jade family PHD finger 2	-1.37
392352101	LRCH3	leucine rich repeats and calponin homology domain containing 3	-1.369
672056510	FAM181A	family with sequence similarity 181 member A	-1.366
564296997	ZNF45	zinc finger protein 45	-1.366
157819145	SMOC2	SPARC related modular calcium binding 2	-1.363
672052394	N/A	N/A	-1.362
8393049	CARTPT	CART prepropeptide	-1.357
672061705	KMT2A	lysine methyltransferase 2A	-1.354
149035005	IQCE	IQ motif containing E	-1.348
507649089	N/A	N/A	-1.346
564341215	COBLL1	cordon-bleu WH2 repeat protein like 1	-1.342
157820531	PAMR1	peptidase domain containing associated with muscle regeneration 1	-1.335
725568549	N/A	N/A	-1.334
823437316	N/A	N/A	-1.333
61556945	MOAP1	modulator of apoptosis 1	-1.332
672066486	SHISA9	shisa family member 9	-1.327
672029460	N/A	N/A	-1.327
281604200	COL9A1	collagen type IX alpha 1 chain	-1.322
62078869	HPDL	4-hydroxyphenylpyruvate dioxygenase like	-1.322
564296586	Zfp943	zinc finger prtoein 943	-1.318
37591180	TRMT11	tRNA methyltransferase 11 homolog	-1.316
71043880	COLEC12	collectin subfamily member 12	-1.315
13591971	HNMT	histamine N-methyltransferase	-1.314
404247468	NEMP1	nuclear envelope integral membrane protein 1	-1.31
300794780	GPSM2	G protein signaling modulator 2	-1.309
157823367	BMP5	bone morphogenetic protein 5	-1.308
672068318	PITPNM3	PITPNM family member 3	-1.306
157823867	TLL1	tolloid like 1	-1.304
293359449	TRABD2B	TraB domain containing 2B	-1.297
56090397	CYB5D2	cytochrome b5 domain containing 2	-1.287
58865654	EFEMP1	EGF containing fibulin extracellular matrix protein 1	-1.285
77404269	ITGAL	integrin subunit alpha L	-1.283
817259544	N/A	N/A	-1.282
51854249	S100A11	S100 calcium binding protein A11	-1.281
157822843	WNT6	Wnt family member 6	-1.276
399498563	CMTM5	CKLF like MARVEL transmembrane domain containing 5	-1.274
564315188	CUX1	cut like homeobox 1	-1.273
149048910	N/A	N/A	-1.272
149050030	MTRF1	mitochondrial translation release factor 1	-1.27
149036415	VAMP5	vesicle associated membrane protein 5	-1.265
149053909	COL1A1	collagen type I alpha 1 chain	-1.264
162138928	SLC13A3	solute carrier family 13 member 3	-1.261
672080026	N/A	N/A	-1.26
28461161	LDLR	low density lipoprotein receptor	-1.259
48675379	CD36	CD36 molecule	-1.258
564366772	MGC116197 (includes others)	similar to RIKEN cDNA 1700001E04	-1.255
564307077	ATXN7L1	ataxin 7 like 1	-1.253
149051274	MIPOL1	mirror-image polydactyly 1	-1.253
61556894	Akr1b10	aldo-keto reductase family 1, member B10 (aldose reductase)	-1.251
8393886	SLC22A6	solute carrier family 22 member 6	-1.25
672015213	N/A	N/A	-1.25
19424348	SLC6A13	solute carrier family 6 member 13	-1.248
157819653	CBR3	carbonyl reductase 3	-1.238
149041357	RGD1311744	similar to RIKEN cDNA 5830475I06	-1.238
158081739	B4GALT1	beta-1,4-galactosyltransferase 1	-1.234
155369293	AEBP1	AE binding protein 1	-1.232
149016584	ZNF606	zinc finger protein 606	-1.232
667290090	N/A	N/A	-1.231
58219500	SLC10A7	solute carrier family 10 member 7	-1.228
56605774	NFKB2	nuclear factor kappa B subunit 2	-1.227
291490673	NGFR	nerve growth factor receptor	-1.227
916043983	Baiap3	BAI1-associated protein 3	-1.222
564305557	PTPRD	protein tyrosine phosphatase, receptor type D	-1.222
672084703	N/A	N/A	-1.221
18104933	FMOD	fibromodulin	-1.219
392339806	CFAP69	cilia and flagella associated protein 69	-1.217
16758080	COL1A2	collagen type I alpha 2 chain	-1.216
293348472	ZFR2	zinc finger RNA binding protein 2	-1.215
300795343	NHS	NHS actin remodeling regulator	-1.214
114431230	CCDC80	coiled-coil domain containing 80	-1.213
149067780	MVP	major vault protein	-1.213
61740621	RARRES2	retinoic acid receptor responder 2	-1.213
564342924	N/A	N/A	-1.213
8393218	CTSC	cathepsin C	-1.211
568994907	PHLDB2	pleckstrin homology like domain family B member 2	-1.211
625182464	N/A	N/A	-1.21
54020664	DCN	decorin	-1.209
81884843	CPQ	carboxypeptidase Q	-1.204
6978807	EMP1	epithelial membrane protein 1	-1.202
13591983	LUM	lumican	-1.202
672053977	KCNQ4	potassium voltage-gated channel subfamily Q member 4	-1.201
157823857	SSPN	sarcospan	-1.198
672017191	N/A	N/A	-1.198
149040316	Sfxn2	sideroflexin 2	-1.197
7549765	HK2	hexokinase 2	-1.194
9506953	PCOLCE	procollagen C-endopeptidase enhancer	-1.193
859847521	N/A	N/A	-1.193
913513476	N/A	N/A	-1.193
532021397	N/A	N/A	-1.191
157820949	SAMD5	sterile alpha motif domain containing 5	-1.19
122114537	VPS13C	vacuolar protein sorting 13 homolog C	-1.19
564312007	COL6A3	collagen type VI alpha 3 chain	-1.189
48675870	PPP1R3B	protein phosphatase 1 regulatory subunit 3B	-1.186
402534539	C2orf40	chromosome 2 open reading frame 40	-1.185
145312274	EPHA6	EPH receptor A6	-1.18
187282311	ISLR	immunoglobulin superfamily containing leucine rich repeat	-1.175
149036738	Slc41a3	solute carrier family 41, member 3	-1.175
672018552	N/A	N/A	-1.175
8392983	BGN	biglycan	-1.171
564320724	Fbxo38	F-box protein 38	-1.171
158508544	DDR2	discoidin domain receptor tyrosine kinase 2	-1.17
157823279	CGNL1	cingulin like 1	-1.168
157818989	LRRC71	leucine rich repeat containing 71	-1.164
149042879	N/A	N/A	-1.164
564312627	ZFP62	ZFP62 zinc finger protein	-1.163
109474690	KLHL32	kelch like family member 32	-1.162
158186711	F13A1	coagulation factor XIII A chain	-1.16
397529557	C8orf58	chromosome 8 open reading frame 58	-1.157
126722711	IGF1	insulin like growth factor 1	-1.148
149054281	CNTNAP1	contactin associated protein 1	-1.145
564397771	HNRNPH3	heterogeneous nuclear ribonucleoprotein H3	-1.144
113205500	STAT6	signal transducer and activator of transcription 6	-1.142
293340128	MIEF2	mitochondrial elongation factor 2	-1.141
392340509	PTPRD	protein tyrosine phosphatase, receptor type D	-1.138
1346731	HAPLN1	hyaluronan and proteoglycan link protein 1	-1.134
13540697	NOV	nephroblastoma overexpressed	-1.133
148668227	GPC6	glypican 6	-1.126
564298336	RBBP6	RB binding protein 6, ubiquitin ligase	-1.125
568948346	C15orf40	chromosome 15 open reading frame 40	-1.123
157818237	GAL3ST4	galactose-3-O-sulfotransferase 4	-1.123
281306821	HEY2	hes related family bHLH transcription factor with YRPW motif 2	-1.119
157818187	Tfap2d	transcription factor AP-2 delta	-1.118
293346251	TMEM62	transmembrane protein 62	-1.115
564382871	N/A	N/A	-1.113
109475482	COL8A2	collagen type VIII alpha 2 chain	-1.109
157823745	ACAD11	acyl-CoA dehydrogenase family member 11	-1.108
67514566	POLA2	DNA polymerase alpha 2, accessory subunit	-1.108
31982487	BMP7	bone morphogenetic protein 7	-1.107
564306696	SRBD1	S1 RNA binding domain 1	-1.106
6754024	GNG4	G protein subunit gamma 4	-1.105
672074150	N/A	N/A	-1.103
42476287	TGM2	transglutaminase 2	-1.101
157823283	Coch	cochlin	-1.1
564390739	N/A	N/A	-1.098
29437351	FZD7	frizzled class receptor 7	-1.097
564312233	MPV17L	MPV17 mitochondrial inner membrane protein like	-1.096
818015	HBB	hemoglobin subunit beta	-1.095
672087657	N/A	N/A	-1.093
537166446	N/A	N/A	-1.093
586908220	ARHGAP44	Rho GTPase activating protein 44	-1.092
392334002	CCDC3	coiled-coil domain containing 3	-1.087
164518939	SLC7A11	solute carrier family 7 member 11	-1.086
109483758	KIAA1024	KIAA1024	-1.085
6981032	HMOX1	heme oxygenase 1	-1.081
625206860	N/A	N/A	-1.081
309319796	COL18A1	collagen type XVIII alpha 1 chain	-1.078
157822519	CBLN4	cerebellin 4 precursor	-1.076
74200445	PNPLA6	patatin like phospholipase domain containing 6	-1.075
13928758	CTSK	cathepsin K	-1.074
50979282	APOLD1	apolipoprotein L domain containing 1	-1.067
157822365	LAMC3	laminin subunit gamma 3	-1.065
564316929	FRYL	FRY like transcription coactivator	-1.061
982250550	N/A	N/A	-1.061
149039207	COL5A1	collagen type V alpha 1 chain	-1.058
148687591	TMEM132D	transmembrane protein 132D	-1.058
672083001	N/A	N/A	-1.057
537234259	N/A	N/A	-1.056
56090459	CNDP1	carnosine dipeptidase 1	-1.054
148686343	MRGPRF	MAS related GPR family member F	-1.054
655886694	N/A	N/A	-1.053
149048042	KCNN3	potassium calcium-activated channel subfamily N member 3	-1.052
41054852	LGI4	leucine rich repeat LGI family member 4	-1.052
672087472	REPS2	RALBP1 associated Eps domain containing 2	-1.051
149054978	N/A	N/A	-1.048
568927637	ADAMTSL1	ADAMTS like 1	-1.047
564297338	ZNF816	zinc finger protein 816	-1.044
402745263	COL11A1	collagen type XI alpha 1 chain	-1.04
56605650	C21orf59	chromosome 21 open reading frame 59	-1.038
149033413	IGF2BP3	insulin like growth factor 2 mRNA binding protein 3	-1.038
148686921	SLC24A4	solute carrier family 24 member 4	-1.038
148667878	IGFBP5	insulin like growth factor binding protein 5	-1.036
124486586	AUTS2	AUTS2, activator of transcription and developmental regulator	-1.033
672082610	N/A	N/A	-1.029
157821541	ACSS3	acyl-CoA synthetase short chain family member 3	-1.02
6678467	TUBA4A	tubulin alpha 4a	-1.02
404501478	SLX4IP	SLX4 interacting protein	-1.019
564342470	MGA	MGA, MAX dimerization protein	-1.017
672089449	N/A	N/A	-1.017
46485403	CHST7	carbohydrate sulfotransferase 7	-1.014
16758284	SLC5A7	solute carrier family 5 member 7	-1.011
158081747	PDGFB	platelet derived growth factor subunit B	-1.009
221043820	ACAD8	acyl-CoA dehydrogenase family member 8	-1.005
564356909	N/A	N/A	-1.005
6980976	GPC3	glypican 3	-1.004
164448680	HBB	hemoglobin subunit beta	-1.003
319039296	SMIM8	small integral membrane protein 8	-1.001
404247454	COL26A1	collagen type XXVI alpha 1 chain	-1
564301698	LY75	lymphocyte antigen 75	-1
268607712	SNED1	sushi, nidogen and EGF like domains 1	-1
594100882	N/A	N/A	-0.997
149060392	DZIP3	DAZ interacting zinc finger protein 3	-0.994
300797114	SHC4	SHC adaptor protein 4	-0.994
672043249	DENND4B	DENN domain containing 4B	-0.993
672020363	N/A	N/A	-0.993
29789271	RAB13	RAB13, member RAS oncogene family	-0.992
18959230	SLC6A20	solute carrier family 6 member 20	-0.992
13162359	CYBA	cytochrome b-245 alpha chain	-0.991
564307165	HEATR5A	HEAT repeat containing 5A	-0.989
68342019	LRRC17	leucine rich repeat containing 17	-0.989
157824216	RRAS	RAS related	-0.989
57528269	ABHD14A	abhydrolase domain containing 14A	-0.988
564355112	EMILIN1	elastin microfibril interfacer 1	-0.986
564374948	MRC2	mannose receptor C type 2	-0.984
564372546	SLC13A5	solute carrier family 13 member 5	-0.984
401461786	CP	ceruloplasmin	-0.983
12018270	PNPO	pyridoxamine 5'-phosphate oxidase	-0.983
260166629	WNK4	WNK lysine deficient protein kinase 4	-0.979
225735575	ALDH1A2	aldehyde dehydrogenase 1 family member A2	-0.977
564305934	BTBD19	BTB domain containing 19	-0.975
74202463	EYA2	EYA transcriptional coactivator and phosphatase 2	-0.973
6981430	PTGDS	prostaglandin D2 synthase	-0.972
157821719	CPM	carboxypeptidase M	-0.969
568921554	Ank2	ankyrin 2, brain	-0.967
19224657	FGF14	fibroblast growth factor 14	-0.966
8394446	TGFBR3	transforming growth factor beta receptor 3	-0.964
672027933	N/A	N/A	-0.963
148690852	FCGRT	Fc fragment of IgG receptor and transporter	-0.959
16758482	P3H1	prolyl 3-hydroxylase 1	-0.958
12083595	GRM4	glutamate metabotropic receptor 4	-0.947
31542125	ALOX15	arachidonate 15-lipoxygenase	-0.941
149052692	N/A	N/A	-0.941
148745261	ZIC2	Zic family member 2	-0.939
27436863	HACL1	2-hydroxyacyl-CoA lyase 1	-0.936
157818709	TMEM205	transmembrane protein 205	-0.935
564395350	N/A	N/A	-0.935
672074697	ILDR2	immunoglobulin like domain containing receptor 2	-0.932
672019522	N/A	N/A	-0.929
29789038	BMP6	bone morphogenetic protein 6	-0.928
149056503	Zfp60	zinc finger protein 60	-0.924
281332093	ACYP2	acylphosphatase 2	-0.923
6978595	CAMK2D	calcium/calmodulin dependent protein kinase II delta	-0.922
564310645	PLXNB1	plexin B1	-0.921
157821069	CPXM2	carboxypeptidase X, M14 family member 2	-0.92
62945368	ITGBL1	integrin subunit beta like 1	-0.918
392334461	SASH1	SAM and SH3 domain containing 1	-0.918
148681013	SYT14	synaptotagmin 14	-0.918
50510769	SV2C	synaptic vesicle glycoprotein 2C	-0.917
149041405	N/A	N/A	-0.917
74180977	MYH9	myosin heavy chain 9	-0.916
293344558	PCNX3	pecanex homolog 3	-0.916
77861917	CFH	complement factor H	-0.915
537231884	N/A	N/A	-0.915
564389875	ARHGEF10	Rho guanine nucleotide exchange factor 10	-0.909
114145534	Mtap	methylthioadenosine phosphorylase	-0.909
18959236	PECR	peroxisomal trans-2-enoyl-CoA reductase	-0.909
293346302	FBLN7	fibulin 7	-0.905
564367862	Dst	dystonin	-0.904
187281923	PLD4	phospholipase D family member 4	-0.904
564313637	CDR2L	cerebellar degeneration related protein 2 like	-0.903
6981586	SSTR4	somatostatin receptor 4	-0.903
302425024	Etnk2	ethanolamine kinase 2	-0.902
300796169	SP8	Sp8 transcription factor	-0.9
537241732	N/A	N/A	-0.899
672029704	ZCCHC6	zinc finger CCHC-type containing 6	-0.898
157820141	KLHDC1	kelch domain containing 1	-0.897
157787147	TEK	TEK receptor tyrosine kinase	-0.897
426020760	BRDT	bromodomain testis associated	-0.896
672029123	PBRM1	polybromo 1	-0.892
3157995	DAB2	DAB2, clathrin adaptor protein	-0.891
149042869	NCOA3	nuclear receptor coactivator 3	-0.89
13929084	THBD	thrombomodulin	-0.89
672013431	N/A	N/A	-0.889
958720315	N/A	N/A	-0.889
564395631	Slc25a36l1	solute carrier family 25 (pyrimidine nucleotide carrier ), member 36-like 1	-0.887
60460909	SLC13A4	solute carrier family 13 member 4	-0.886
392355542	Kctd12b	potassium channel tetramerisation domain containing 12b	-0.885
6978737	CYP1B1	cytochrome P450 family 1 subfamily B member 1	-0.884
197333870	NID2	nidogen 2	-0.884
189491689	SUCLG2	succinate-CoA ligase GDP-forming beta subunit	-0.882
73487332	C1orf115	chromosome 1 open reading frame 115	-0.88
672033554	LOC102557335	uncharacterized LOC102557335	-0.88
86129590	TES	testin LIM domain protein	-0.88
392339580	N/A	N/A	-0.879
226698394	UNC80	unc-80 homolog, NALCN channel complex subunit	-0.878
167560911	SGF29	SAGA complex associated factor 29	-0.875
13540634	IFITM2	interferon induced transmembrane protein 2	-0.874
157820317	STXBP4	syntaxin binding protein 4	-0.874
149040047	SYNPR	synaptoporin	-0.873
880954369	N/A	N/A	-0.872
9506943	P2rx7	purinergic receptor P2X 7	-0.871
655644820	N/A	N/A	-0.871
564319108	ADGRA2	adhesion G protein-coupled receptor A2	-0.865
672085276	PIEZO1	piezo type mechanosensitive ion channel component 1	-0.864
124487354	TAF4	TATA-box binding protein associated factor 4	-0.858
564299864	N/A	N/A	-0.858
564309671	KIAA0895	KIAA0895	-0.856
208022624	KIF16B	kinesin family member 16B	-0.854
9845261	LGALS1	galectin 1	-0.854
157822051	STARD4	StAR related lipid transfer domain containing 4	-0.852
672017866	DIDO1	death inducer-obliterator 1	-0.849
157822457	SYNC	syncoilin, intermediate filament protein	-0.849
672053077	N/A	N/A	-0.849
6981110	ITPR3	inositol 1,4,5-trisphosphate receptor type 3	-0.848
149066285	PHF20L1	PHD finger protein 20 like 1	-0.848
157821557	CD248	CD248 molecule	-0.847
564303385	CPED1	cadherin like and PC-esterase domain containing 1	-0.845
403310668	FOXC1	forkhead box C1	-0.845
208022708	CYP4V2	cytochrome P450 family 4 subfamily V member 2	-0.843
197927123	LYRM7	LYR motif containing 7	-0.843
392338379	SLC26A8	solute carrier family 26 member 8	-0.841
157816939	WASHC3	WASH complex subunit 3	-0.84
942065067	N/A	N/A	-0.84
110347559	PCDHA13	protocadherin alpha 13	-0.839
166999225	GRM1	glutamate metabotropic receptor 1	-0.838
212549639	ADAMTS2	ADAM metallopeptidase with thrombospondin type 1 motif 2	-0.837
390979616	ITGA3	integrin subunit alpha 3	-0.833
564330609	SYT17	synaptotagmin 17	-0.833
148747414	GDA	guanine deaminase	-0.832
672014089	N/A	N/A	-0.832
568954992	PALLD	palladin, cytoskeletal associated protein	-0.831
81295391	PLEKHH3	pleckstrin homology, MyTH4 and FERM domain containing H3	-0.831
157786850	TUBD1	tubulin delta 1	-0.829
564303135	KMT2C	lysine methyltransferase 2C	-0.828
109478211	TOGARAM1	TOG array regulator of axonemal microtubules 1	-0.828
188497669	ZBTB7C	zinc finger and BTB domain containing 7C	-0.828
149034392	Ankrd24	ankyrin repeat domain 24	-0.827
83642834	NAGK	N-acetylglucosamine kinase	-0.827
149063212	TMEM132C	transmembrane protein 132C	-0.827
568959295	Msantd2	Myb/SANT-like DNA-binding domain containing 2	-0.823
198278496	C1R	complement C1r	-0.822
672029702	ZCCHC6	zinc finger CCHC-type containing 6	-0.817
664708230	N/A	N/A	-0.814
300794574	AHNAK	AHNAK nucleoprotein	-0.812
157822859	RREB1	ras responsive element binding protein 1	-0.812
392355060	VAT1L	vesicle amine transport 1 like	-0.812
13540703	PDE1A	phosphodiesterase 1A	-0.809
672031392	N/A	N/A	-0.809
404247433	SVIL	supervillin	-0.806
124486586	AUTS2	AUTS2, activator of transcription and developmental regulator	-0.805
62079099	ORC5	origin recognition complex subunit 5	-0.805
149018123	CLEC3B	C-type lectin domain family 3 member B	-0.803
61557172	GULP1	GULP, engulfment adaptor PTB domain containing 1	-0.803
41349501	PLP1	proteolipid protein 1	-0.802
148747464	SCD	stearoyl-CoA desaturase	-0.802
300795842	CACHD1	cache domain containing 1	-0.801
13027400	GUCY1A2	guanylate cyclase 1 soluble subunit alpha 2	-0.801
210031518	MOGAT2	monoacylglycerol O-acyltransferase 2	-0.8
672035060	CIC	capicua transcriptional repressor	-0.799
57192	P3H4	prolyl 3-hydroxylase family member 4 (non-enzymatic)	-0.799
672029702	ZCCHC6	zinc finger CCHC-type containing 6	-0.799
564315812	NAV1	neuron navigator 1	-0.798
157818625	SLC2A12	solute carrier family 2 member 12	-0.796
149016262	Col4a4	collagen type IV alpha 4 chain	-0.793
157786746	SCARF2	scavenger receptor class F member 2	-0.793
157786612	B9D1	B9 domain containing 1	-0.791
149033788	PARM1	prostate androgen-regulated mucin-like protein 1	-0.791
564312515	SH3PXD2B	SH3 and PX domains 2B	-0.791
25453402	ABCB1	ATP binding cassette subfamily B member 1	-0.789
149021126	MRC1	mannose receptor C-type 1	-0.789
148747412	CBWD1	COBW domain containing 1	-0.785
20806147	CD48	CD48 molecule	-0.783
61557184	LAPTM4B	lysosomal protein transmembrane 4 beta	-0.783
564351511	RGD1565987	similar to F-box and leucine-rich repeat protein 18	-0.783
157823545	WDR54	WD repeat domain 54	-0.782
564304951	ASPH	aspartate beta-hydroxylase	-0.78
672069802	C1QTNF1	C1q and TNF related 1	-0.778
149018602	HYAL1	hyaluronoglucosaminidase 1	-0.778
167555121	CNTLN	centlein	-0.777
148692790	WNT5A	Wnt family member 5A	-0.776
281604127	ARHGAP18	Rho GTPase activating protein 18	-0.773
672058561	N/A	N/A	-0.773
32185285	BCL2L2	BCL2 like 2	-0.772
26329801	FAM149A	family with sequence similarity 149 member A	-0.772
392337738	LYSMD4	LysM domain containing 4	-0.772
157821925	IFT88	intraflagellar transport 88	-0.77
109461011	ZNF551	zinc finger protein 551	-0.769
76257398	Cdkn1c	cyclin-dependent kinase inhibitor 1C (P57)	-0.768
62078637	LCA5	LCA5, lebercilin	-0.768
16758726	SLC17A7	solute carrier family 17 member 7	-0.768
6978669	ABCC2	ATP binding cassette subfamily C member 2	-0.767
829912534	N/A	N/A	-0.767
325530254	FAM109A	family with sequence similarity 109 member A	-0.766
40288195	GABRG3	gamma-aminobutyric acid type A receptor gamma3 subunit	-0.766
281485565	RASGRF1	Ras protein specific guanine nucleotide releasing factor 1	-0.765
6978545	ATP1A2	ATPase Na+/K+ transporting subunit alpha 2	-0.764
54019428	PCDHA5	protocadherin alpha 5	-0.761
148666837	MGLL	monoglyceride lipase	-0.757
58219522	SLC25A29	solute carrier family 25 member 29	-0.757
13786174	TIMELESS	timeless circadian regulator	-0.755
124286858	B230217C12Rik	RIKEN cDNA B230217C12 gene	-0.753
13592079	S100A10	S100 calcium binding protein A10	-0.751
187469267	GPRC5B	G protein-coupled receptor class C group 5 member B	-0.75
148691965	RNF128	ring finger protein 128, E3 ubiquitin protein ligase	-0.75
209447117	NAA10	N(alpha)-acetyltransferase 10, NatA catalytic subunit	-0.749
202070751	RFTN1	raftlin, lipid raft linker 1	-0.749
576796148	MAP7D2	MAP7 domain containing 2	-0.747
664777237	N/A	N/A	-0.747
51948402	PPIC	peptidylprolyl isomerase C	-0.745
568973498	TNRC6C	trinucleotide repeat containing 6C	-0.745
293362695	Akap17b	A kinase (PRKA) anchor protein 17B	-0.743
672018099	N/A	N/A	-0.743
109488672	SLFN5	schlafen family member 5	-0.74
251823941	AU041133	expressed sequence AU041133	-0.737
564317714	Ktn1	kinectin 1	-0.737
564395350	N/A	N/A	-0.737
300797396	BEND7	BEN domain containing 7	-0.735
76159291	CAST	calpastatin	-0.734
62079039	PHKB	phosphorylase kinase regulatory subunit beta	-0.73
672064087	N/A	N/A	-0.73
392339847	CADPS2	calcium dependent secretion activator 2	-0.728
157823299	CSGALNACT1	chondroitin sulfate N-acetylgalactosaminyltransferase 1	-0.728
402744047	SLC25A18	solute carrier family 25 member 18	-0.728
16758800	TRIP10	thyroid hormone receptor interactor 10	-0.727
672075022	N/A	N/A	-0.726
149037229	CDH20	cadherin 20	-0.725
16758084	CCS	copper chaperone for superoxide dismutase	-0.724
149048674	PEX5L	peroxisomal biogenesis factor 5 like	-0.724
148693894	UBE2Q2	ubiquitin conjugating enzyme E2 Q2	-0.724
15011857	SELENOP	selenoprotein P	-0.723
293342292	FAM208A	family with sequence similarity 208 member A	-0.722
38454242	EIF3H	eukaryotic translation initiation factor 3 subunit H	-0.721
564361876	RAPGEF3	Rap guanine nucleotide exchange factor 3	-0.721
13994179	SLC24A2	solute carrier family 24 member 2	-0.717
594661984	N/A	N/A	-0.717
156139120	NTS	neurotensin	-0.716
71043860	CDR2	cerebellar degeneration related protein 2	-0.715
74218228	HNRNPC	heterogeneous nuclear ribonucleoprotein C (C1/C2)	-0.713
31324552	NADSYN1	NAD synthetase 1	-0.713
13786160	SLC22A8	solute carrier family 22 member 8	-0.711
76559913	COG7	component of oligomeric golgi complex 7	-0.71
62078969	FKBP10	FK506 binding protein 10	-0.71
71043740	MGC116197 (includes others)	similar to RIKEN cDNA 1700001E04	-0.71
255759960	SHC1	SHC adaptor protein 1	-0.709
672022615	N/A	N/A	-0.708
8393733	LOX	lysyl oxidase	-0.707
61097937	VEGFB	vascular endothelial growth factor B	-0.707
149058963	N/A	N/A	-0.707
568997192	PRDM15	PR/SET domain 15	-0.704
9437326	SLC4A4	solute carrier family 4 member 4	-0.704
564378315	Zfp853	zinc finger protein 853	-0.704
392348438	NIPAL3	NIPA like domain containing 3	-0.702
564311697	PIKFYVE	phosphoinositide kinase, FYVE-type zinc finger containing	-0.702
672053969	Ccdc30	coiled-coil domain containing 30	-0.701
157817316	ZADH2	zinc binding alcohol dehydrogenase domain containing 2	-0.699
149038682	Srgn	serglycin	-0.698
532100790	N/A	N/A	-0.697
148680189	SLC39A8	solute carrier family 39 member 8	-0.696
157787064	GRM2	glutamate metabotropic receptor 2	-0.695
149055779	SLC17A6	solute carrier family 17 member 6	-0.694
344252018	N/A	N/A	-0.694
157786648	SMYD4	SET and MYND domain containing 4	-0.692
51854227	GSN	gelsolin	-0.691
205235	Slc6a7	solute carrier family 6 member 7	-0.69
564340633	OLFML2A	olfactomedin like 2A	-0.688
157817710	FER	FER tyrosine kinase	-0.686
9506405	ARPC1B	actin related protein 2/3 complex subunit 1B	-0.685
154937382	MYL9	myosin light chain 9	-0.685
27465571	BRINP3	BMP/retinoic acid inducible neural specific 3	-0.684
58865380	STAT2	signal transducer and activator of transcription 2	-0.684
149063072	N/A	N/A	-0.684
77404371	DNAJC12	DnaJ heat shock protein family (Hsp40) member C12	-0.683
157822957	GPATCH11	G-patch domain containing 11	-0.683
11693162	INSIG1	insulin induced gene 1	-0.683
149066954	N/A	N/A	-0.683
13928886	MAP2K1	mitogen-activated protein kinase kinase 1	-0.681
62078843	TMEM209	transmembrane protein 209	-0.681
307078146	UACA	uveal autoantigen with coiled-coil domains and ankyrin repeats	-0.681
399154129	POP5	POP5 homolog, ribonuclease P/MRP subunit	-0.68
94400786	TGFBR2	transforming growth factor beta receptor 2	-0.679
55741859	XRCC4	X-ray repair cross complementing 4	-0.679
148699893	COL6A1	collagen type VI alpha 1 chain	-0.678
148539967	IKBIP	IKBKB interacting protein	-0.678
672083937	TSHZ1	teashirt zinc finger homeobox 1	-0.678
440900332	N/A	N/A	-0.678
8393896	PACSIN1	protein kinase C and casein kinase substrate in neurons 1	-0.677
23463307	RIOX2	ribosomal oxygenase 2	-0.677
149032969	TUBE1	tubulin epsilon 1	-0.677
300797978	FLNC	filamin C	-0.675
148670273	KIAA0368	KIAA0368	-0.674
6981180	MAOB	monoamine oxidase B	-0.674
395759219	AQP4	aquaporin 4	-0.673
51948408	FUCA2	alpha-L-fucosidase 2	-0.673
765099177	Eda	ectodysplasin-A	-0.672
149027048	ZNF449	zinc finger protein 449	-0.671
149053435	N/A	N/A	-0.67
23463287	DCPS	decapping enzyme, scavenger	-0.667
564302924	TSHZ2	teashirt zinc finger homeobox 2	-0.667
40786505	MAN2B1	mannosidase alpha class 2B member 1	-0.665
456367250	ASCC3	activating signal cointegrator 1 complex subunit 3	-0.664
672063745	SEC22C	SEC22 homolog C, vesicle trafficking protein	-0.664
441610301	N/A	N/A	-0.664
121949756	CEP85	centrosomal protein 85	-0.663
281427229	COL6A2	collagen type VI alpha 2 chain	-0.661
148669431	DNAJC27	DnaJ heat shock protein family (Hsp40) member C27	-0.661
558611343	MCM3	minichromosome maintenance complex component 3	-0.661
109492822	PAXBP1	PAX3 and PAX7 binding protein 1	-0.661
75905809	AKAP12	A-kinase anchoring protein 12	-0.66
238859603	ISLR2	immunoglobulin superfamily containing leucine rich repeat 2	-0.659
157823373	TRHDE	thyrotropin releasing hormone degrading enzyme	-0.659
157818137	RECK	reversion inducing cysteine rich protein with kazal motifs	-0.658
564399060	PIGA	phosphatidylinositol glycan anchor biosynthesis class A	-0.656
564302924	TSHZ2	teashirt zinc finger homeobox 2	-0.656
285026497	ICAM5	intercellular adhesion molecule 5	-0.655
564371892	N/A	N/A	-0.654
564350006	PREX2	phosphatidylinositol-3,4,5-trisphosphate dependent Rac exchange factor 2	-0.653
157822147	TRIM59	tripartite motif containing 59	-0.653
58865562	TMOD3	tropomodulin 3	-0.651
589917689	N/A	N/A	-0.649
564386624	AMER2	APC membrane recruitment protein 2	-0.648
60360124	SIPA1	signal-induced proliferation-associated 1	-0.647
984126115	N/A	N/A	-0.645
744598167	N/A	N/A	-0.644
315630402	HAGH	hydroxyacylglutathione hydrolase	-0.643
189163483	PCK2	phosphoenolpyruvate carboxykinase 2, mitochondrial	-0.641
162287337	APOE	apolipoprotein E	-0.64
68534736	ERAP1	endoplasmic reticulum aminopeptidase 1	-0.64
292494885	ACADM	acyl-CoA dehydrogenase medium chain	-0.638
157818629	HEYL	hes related family bHLH transcription factor with YRPW motif-like	-0.638
109460217	NPM3	nucleophosmin/nucleoplasmin 3	-0.638
564296650	ZSCAN18	zinc finger and SCAN domain containing 18	-0.638
744568968	N/A	N/A	-0.638
81870010	WIPF3	WAS/WASL interacting protein family member 3	-0.637
149058109	HSD17B7	hydroxysteroid 17-beta dehydrogenase 7	-0.634
51948488	SIRT5	sirtuin 5	-0.634
162287040	ECI1	enoyl-CoA delta isomerase 1	-0.633
914896246	N/A	N/A	-0.633
759094962	N/A	N/A	-0.633
568972691	STAT5B	signal transducer and activator of transcription 5B	-0.632
672041570	N/A	N/A	-0.63
38322759	MET	MET proto-oncogene, receptor tyrosine kinase	-0.626
158186732	GFAP	glial fibrillary acidic protein	-0.625
32423788	Sept4	septin 4	-0.625
148747194	SLC16A7	solute carrier family 16 member 7	-0.625
635141087	N/A	N/A	-0.625
293343546	C5orf49	chromosome 5 open reading frame 49	-0.624
188536057	LRP5	LDL receptor related protein 5	-0.624
56605664	METTL23	methyltransferase like 23	-0.623
672048013	N/A	N/A	-0.623
392339874	SLC37A3	solute carrier family 37 member 3	-0.622
307548437	NYAP2	neuronal tyrosine-phosphorylated phosphoinositide-3-kinase adaptor 2	-0.621
672064087	N/A	N/A	-0.62
54312088	ATP2B4	ATPase plasma membrane Ca2+ transporting 4	-0.618
564336490	SPART	spartin	-0.618
157821535	TEX15	testis expressed 15, meiosis and synapsis associated	-0.617
672028764	ENOX1	ecto-NOX disulfide-thiol exchanger 1	-0.616
149064803	NHLRC3	NHL repeat containing 3	-0.616
9507119	SLC22A5	solute carrier family 22 member 5	-0.616
149044791	COMMD1	copper metabolism domain containing 1	-0.614
7106349	LYNX1	Ly6/neurotoxin 1	-0.613
148675219	N/A	N/A	-0.613
71043858	HSDL2	hydroxysteroid dehydrogenase like 2	-0.611
157823952	UBXN8	UBX domain protein 8	-0.611
672071353	N/A	N/A	-0.611
564323194	Col4a5	collagen type IV alpha 5 chain	-0.61
8567398	PDE3A	phosphodiesterase 3A	-0.61
672029178	CCSER2	coiled-coil serine rich protein 2	-0.609
672029178	CCSER2	coiled-coil serine rich protein 2	-0.609
62078553	IFT80	intraflagellar transport 80	-0.609
149052198	NPRL3	NPR3 like, GATOR1 complex subunit	-0.608
672045595	RIF1	replication timing regulatory factor 1	-0.608
564325831	Zfp945	zinc finger protein 945	-0.608
564400410	AMOT	angiomotin	-0.606
672087275	KDM5C	lysine demethylase 5C	-0.606
56605728	TMEM218	transmembrane protein 218	-0.605
281427203	TMEM260	transmembrane protein 260	-0.605
521022082	N/A	N/A	-0.604
157824146	ITGA5	integrin subunit alpha 5	-0.603
225007623	TCFL5	transcription factor like 5	-0.603
149037883	PALM3	paralemmin 3	-0.602
149023368	PROKR2	prokineticin receptor 2	-0.6
71795650	AP5M1	adaptor related protein complex 5 mu 1 subunit	-0.596
197333840	CAMKMT	calmodulin-lysine N-methyltransferase	-0.596
16758746	CNTN4	contactin 4	-0.594
228480246	ADCY7	adenylate cyclase 7	-0.593
219804406	DOCK1	dedicator of cytokinesis 1	-0.592
7949020	CDK2	cyclin dependent kinase 2	-0.591
564392534	Gpr137b	G protein-coupled receptor 137B	-0.591
171846640	FBLN1	fibulin 1	-0.59
157823133	PPM1K	protein phosphatase, Mg2+/Mn2+ dependent 1K	-0.59
194474072	RRM2B	ribonucleotide reductase regulatory TP53 inducible subunit M2B	-0.59
149061352	ADAM12	ADAM metallopeptidase domain 12	-0.589
392332443	PRKDC	protein kinase, DNA-activated, catalytic polypeptide	-0.587
8393057	SERPINH1	serpin family H member 1	-0.587
61557097	AXL	AXL receptor tyrosine kinase	-0.586
149041432	THY1	Thy-1 cell surface antigen	-0.586
564355010	RASGRP3	RAS guanyl releasing protein 3	-0.585
31982028	RSU1	Ras suppressor protein 1	-0.585
884934330	N/A	N/A	-0.585
564342632	TP53BP1	tumor protein p53 binding protein 1	-0.583
157824136	Zic3	Zic family member 3	-0.582
209529691	TMCO3	transmembrane and coiled-coil domains 3	-0.578
149055560	N/A	N/A	-0.575
194474036	NUDCD1	NudC domain containing 1	-0.573
149024789	N/A	N/A	-0.573
13786188	PPARGC1A	PPARG coactivator 1 alpha	-0.571
157823101	ARHGAP26	Rho GTPase activating protein 26	-0.57
157818993	NXN	nucleoredoxin	-0.57
157819983	SSFA2	sperm specific antigen 2	-0.57
149731778	N/A	N/A	-0.57
312922377	POLE	DNA polymerase epsilon, catalytic subunit	-0.569
672026875	N/A	N/A	-0.569
18959234	GPNMB	glycoprotein nmb	-0.568
157823879	NUDT12	nudix hydrolase 12	-0.568
77917572	LIPA	lipase A, lysosomal acid type	-0.567
149029225	N/A	N/A	-0.567
149051391	N/A	N/A	-0.567
157823399	COG4	component of oligomeric golgi complex 4	-0.566
162287198	HSD17B4	hydroxysteroid 17-beta dehydrogenase 4	-0.566
71043794	CEP41	centrosomal protein 41	-0.564
62644863	NUP188	nucleoporin 188	-0.564
21489985	RETSAT	retinol saturase	-0.564
672014912	SORBS1	sorbin and SH3 domain containing 1	-0.564
11968132	PRDX3	peroxiredoxin 3	-0.563
686661093	SLC24A3	solute carrier family 24 member 3	-0.563
73746573	TGFB1I1	transforming growth factor beta 1 induced transcript 1	-0.563
415703079	NEBL	nebulette	-0.561
564392540	ERO1B	endoplasmic reticulum oxidoreductase 1 beta	-0.559
672017461	Rrbp1	ribosome binding protein 1	-0.559
28972652	SLC12A5	solute carrier family 12 member 5	-0.558
281371499	COL5A2	collagen type V alpha 2 chain	-0.557
30061483	HAP1	huntingtin associated protein 1	-0.557
124244050	PPIP5K1	diphosphoinositol pentakisphosphate kinase 1	-0.557
564367174	MRPS10	mitochondrial ribosomal protein S10	-0.555
157818479	TWSG1	twisted gastrulation BMP signaling modulator 1	-0.555
672063748	N/A	N/A	-0.555
61557127	NNT	nicotinamide nucleotide transhydrogenase	-0.554
8394091	PSME2	proteasome activator subunit 2	-0.554
564387694	TMTC4	transmembrane and tetratricopeptide repeat containing 4	-0.553
61556993	HIBCH	3-hydroxyisobutyryl-CoA hydrolase	-0.551
672084304	N/A	N/A	-0.551
564303143	KMT2C	lysine methyltransferase 2C	-0.55
157819391	MALSU1	mitochondrial assembly of ribosomal large subunit 1	-0.55
399220341	SLC2A13	solute carrier family 2 member 13	-0.55
149051152	N/A	N/A	-0.549
47058990	ABCB7	ATP binding cassette subfamily B member 7	-0.548
48675865	PDP2	pyruvate dehyrogenase phosphatase catalytic subunit 2	-0.547
564300485	LOC102551095	uncharacterized LOC102551095	-0.545
42538976	PGAP1	post-GPI attachment to proteins 1	-0.545
6678297	TEX261	testis expressed 261	-0.545
157820991	Agfg2	ArfGAP with FG repeats 2	-0.544
672057488	CD63	CD63 molecule	-0.544
149027414	N/A	N/A	-0.544
109484871	HERC1	HECT and RLD domain containing E3 ubiquitin protein ligase family member 1	-0.543
564330586	SOX6	SRY-box 6	-0.543
61557257	CWC27	CWC27 spliceosome associated protein homolog	-0.541
30027645	GHR	growth hormone receptor	-0.541
157820543	MAD1L1	mitotic arrest deficient 1 like 1	-0.54
564378166	PAN3	PAN3 poly(A) specific ribonuclease subunit	-0.54
50925455	BLVRA	biliverdin reductase A	-0.539
564345556	CROT	carnitine O-octanoyltransferase	-0.538
149065851	XPNPEP3	X-prolyl aminopeptidase 3	-0.537
16758114	CD93	CD93 molecule	-0.536
564343351	RIN2	Ras and Rab interactor 2	-0.536
6978721	CTSH	cathepsin H	-0.535
625236783	N/A	N/A	-0.535
187957728	FANCM	Fanconi anemia complementation group M	-0.534
167900441	FOXK1	forkhead box K1	-0.534
16758186	SLCO1C1	solute carrier organic anion transporter family member 1C1	-0.534
149034870	RNF6	ring finger protein 6	-0.533
564314300	CRYBG3	crystallin beta-gamma domain containing 3	-0.532
51948462	ESAM	endothelial cell adhesion molecule	-0.532
70794782	RBMS2	RNA binding motif single stranded interacting protein 2	-0.532
564374954	ERN1	endoplasmic reticulum to nucleus signaling 1	-0.531
672087275	KDM5C	lysine demethylase 5C	-0.53
564358966	LTA4H	leukotriene A4 hydrolase	-0.53
149057193	N/A	N/A	-0.53
308044487	KIAA0319	KIAA0319	-0.527
117558822	ABHD5	abhydrolase domain containing 5	-0.525
188595680	SPHKAP	SPHK1 interactor, AKAP domain containing	-0.525
300795419	TTC21B	tetratricopeptide repeat domain 21B	-0.525
426352465	N/A	N/A	-0.525
880939564	N/A	N/A	-0.524
300794741	FNDC3B	fibronectin type III domain containing 3B	-0.522
166064014	PRCP	prolylcarboxypeptidase	-0.522
6981520	SDC2	syndecan 2	-0.521
60360628	ATP8A1	ATPase phospholipid transporting 8A1	-0.518
6680532	KCNJ3	potassium voltage-gated channel subfamily J member 3	-0.518
198442857	NEK4	NIMA related kinase 4	-0.518
148668476	N/A	N/A	-0.518
157822627	PLXDC2	plexin domain containing 2	-0.517
281371490	LAMC1	laminin subunit gamma 1	-0.516
62078971	UBLCP1	ubiquitin like domain containing CTD phosphatase 1	-0.516
16758454	CDS2	CDP-diacylglycerol synthase 2	-0.515
51948426	RTCA	RNA 3'-terminal phosphate cyclase	-0.515
672067217	N/A	N/A	-0.515
148698920	N/A	N/A	-0.514
402766107	ALDH7A1	aldehyde dehydrogenase 7 family member A1	-0.513
238814328	SNX14	sorting nexin 14	-0.513
12018250	TEP1	telomerase associated protein 1	-0.512
148689145	CPNE4	copine 4	-0.511
157819371	SYNGR3	synaptogyrin 3	-0.511
672050038	NDNF	neuron derived neurotrophic factor	-0.51
16758622	IFT172	intraflagellar transport 172	-0.509
672054622	MINOS1-NBL1/NBL1	neuroblastoma 1, DAN family BMP antagonist	-0.508
157822461	C20orf194	chromosome 20 open reading frame 194	-0.507
148702301	CYB561	cytochrome b561	-0.507
564390319	GKAP1	G kinase anchoring protein 1	-0.507
119624653	TMEM63B	transmembrane protein 63B	-0.507
149022867	CCDC34	coiled-coil domain containing 34	-0.506
74181920	FADS3	fatty acid desaturase 3	-0.506
1335860	PRKAG1	protein kinase AMP-activated non-catalytic subunit gamma 1	-0.506
33286888	GJA1	gap junction protein alpha 1	-0.505
564366320	MYRIP	myosin VIIA and Rab interacting protein	-0.505
149022123	N/A	N/A	-0.505
836935713	PCBP3	poly(rC) binding protein 3	-0.504
66730535	Armcx1/LOC102554790	armadillo repeat containing, X-linked 1	-0.503
6981168	LPL	lipoprotein lipase	-0.503
392340363	TMEM64	transmembrane protein 64	-0.503
148679892	WLS	wntless Wnt ligand secretion mediator	-0.501
149057384	C15orf40	chromosome 15 open reading frame 40	-0.5
564400249	LIMA1	LIM domain and actin binding 1	-0.5
8394443	TFPI	tissue factor pathway inhibitor	-0.5
149063392	N/A	N/A	-0.5
564296578	Zfp600	zinc finger protein 600	-0.499
2827162	N/A	N/A	-0.499
62078543	LHFPL5	LHFPL tetraspan subfamily member 5	-0.498
300798165	ZBTB40	zinc finger and BTB domain containing 40	-0.498
589965307	N/A	N/A	-0.498
545208112	N/A	N/A	-0.498
50510463	PRUNE2	prune homolog 2	-0.497
22164786	CACNB4	calcium voltage-gated channel auxiliary subunit beta 4	-0.495
157817743	CDH5	cadherin 5	-0.495
672073969	CLASP1	cytoplasmic linker associated protein 1	-0.495
157820325	CSE1L	chromosome segregation 1 like	-0.495
210032529	IQGAP1	IQ motif containing GTPase activating protein 1	-0.495
13592027	PRKCH	protein kinase C eta	-0.495
157823922	GYS1	glycogen synthase 1	-0.494
157820733	MRPL21	mitochondrial ribosomal protein L21	-0.494
109505096	NID1	nidogen 1	-0.493
158636004	FLOT1	flotillin 1	-0.492
157817476	HECW2	HECT, C2 and WW domain containing E3 ubiquitin protein ligase 2	-0.492
399567836	IDI1	isopentenyl-diphosphate delta isomerase 1	-0.492
672046065	N/A	N/A	-0.492
537361028	PNPLA3	patatin like phospholipase domain containing 3	-0.49
149020512	PDE4A	phosphodiesterase 4A	-0.489
16758538	RASGRF2	Ras protein specific guanine nucleotide releasing factor 2	-0.489
56605656	DONSON	downstream neighbor of SON	-0.488
403225027	FSTL5	follistatin like 5	-0.488
18266684	MSMO1	methylsterol monooxygenase 1	-0.488
157822819	PNP	purine nucleoside phosphorylase	-0.488
157819187	AGL	amylo-alpha-1, 6-glucosidase, 4-alpha-glucanotransferase	-0.487
9506425	BET1	Bet1 golgi vesicular membrane trafficking protein	-0.487
55742753	IFT74	intraflagellar transport 74	-0.487
54019432	PCDHA7	protocadherin alpha 7	-0.487
209447113	CCDC22	coiled-coil domain containing 22	-0.486
8393992	PMP22	peripheral myelin protein 22	-0.486
293344916	COL6A1	collagen type VI alpha 1 chain	-0.485
149049654	CXCL12	C-X-C motif chemokine ligand 12	-0.485
195973006	EGFLAM	EGF like, fibronectin type III and laminin G domains	-0.485
109480433	GNPTAB	N-acetylglucosamine-1-phosphate transferase alpha and beta subunits	-0.485
392332008	SLC38A10	solute carrier family 38 member 10	-0.484
109458933	CEMIP	cell migration inducing hyaluronan binding protein	-0.483
672016955	MAP3K20	mitogen-activated protein kinase kinase kinase 20	-0.483
305855087	UNC5D	unc-5 netrin receptor D	-0.483
58865404	CAB39L	calcium binding protein 39 like	-0.482
157822759	PARP2	poly(ADP-ribose) polymerase 2	-0.481
16923978	SLC26A2	solute carrier family 26 member 2	-0.481
22024392	KIF1C	kinesin family member 1C	-0.479
635092008	N/A	N/A	-0.479
27545388	ABCA5	ATP binding cassette subfamily A member 5	-0.478
293349000	ARHGAP42	Rho GTPase activating protein 42	-0.478
564343174	PLCB4	phospholipase C beta 4	-0.478
148666340	SNCA	synuclein alpha	-0.478
564354291	GPR153	G protein-coupled receptor 153	-0.477
149039662	LAMA2	laminin subunit alpha 2	-0.477
148668529	N/A	N/A	-0.477
564318175	DGKH	diacylglycerol kinase eta	-0.476
61557355	DYNLT3	dynein light chain Tctex-type 3	-0.476
8392852	ADCY8	adenylate cyclase 8	-0.475
564368910	FN1	fibronectin 1	-0.475
444731687	N/A	N/A	-0.475
564388576	CILP2	cartilage intermediate layer protein 2	-0.474
405113059	LDLRAD4	low density lipoprotein receptor class A domain containing 4	-0.474
189011606	NCEH1	neutral cholesterol ester hydrolase 1	-0.474
149017302	PCDHB7	protocadherin beta 7	-0.474
121583772	BBX	BBX, HMG-box containing	-0.473
56090206	MRPL24	mitochondrial ribosomal protein L24	-0.473
476007242	EPS8	epidermal growth factor receptor pathway substrate 8	-0.472
564388452	ZNF443	zinc finger protein 443	-0.472
564400166	ACSL4	acyl-CoA synthetase long chain family member 4	-0.471
300797244	RHBDD2	rhomboid domain containing 2	-0.471
157818283	UQCC2	ubiquinol-cytochrome c reductase complex assembly factor 2	-0.471
697023347	N/A	N/A	-0.471
157817823	ATG2A	autophagy related 2A	-0.47
38454284	PPM1E	protein phosphatase, Mg2+/Mn2+ dependent 1E	-0.47
672023790	N/A	N/A	-0.47
22477568	KLHL42	kelch like family member 42	-0.469
374253863	CPNE2	copine 2	-0.467
201862271	CWF19L2	CWF19 like 2, cell cycle control (S. pombe)	-0.467
12831213	MGAT5	mannosyl (alpha-1,6-)-glycoprotein beta-1,6-N-acetyl-glucosaminyltransferase	-0.467
149039905	TSPAN17	tetraspanin 17	-0.466
564396135	KIAA0513	KIAA0513	-0.465
148680122	UNC5C	unc-5 netrin receptor C	-0.465
635102546	N/A	N/A	-0.465
110590202	N/A	N/A	-0.465
564298047	GDPD5	glycerophosphodiester phosphodiesterase domain containing 5	-0.464
60360648	KLHL2	kelch like family member 2	-0.464
6981564	SMO	smoothened, frizzled class receptor	-0.464
76096352	ALDH16A1	aldehyde dehydrogenase 16 family member A1	-0.462
209413778	GABRA2	gamma-aminobutyric acid type A receptor alpha2 subunit	-0.462
672078902	N/A	N/A	-0.461
672028474	CDH24	cadherin 24	-0.46
295148052	DCAF17	DDB1 and CUL4 associated factor 17	-0.46
11067409	NEGR1	neuronal growth regulator 1	-0.46
148706945	TXNIP	thioredoxin interacting protein	-0.46
755566690	HUWE1	HECT, UBA and WWE domain containing 1, E3 ubiquitin protein ligase	-0.459
148704595	JKAMP	JNK1/MAPK8 associated membrane protein	-0.458
157820421	SMIM17	small integral membrane protein 17	-0.457
148706566	N/A	N/A	-0.456
9845234	ANXA2	annexin A2	-0.455
6981128	KDR	kinase insert domain receptor	-0.455
157787070	SNX8	sorting nexin 8	-0.455
344245637	N/A	N/A	-0.455
148674017	NRSN2	neurensin 2	-0.454
344249447	N/A	N/A	-0.454
672025117	MBTD1	mbt domain containing 1	-0.453
157822465	MLH3	mutL homolog 3	-0.453
913508404	N/A	N/A	-0.453
564314685	EIF4G1	eukaryotic translation initiation factor 4 gamma 1	-0.452
25742763	HSPA5	heat shock protein family A (Hsp70) member 5	-0.452
568912778	MBD5	methyl-CpG binding domain protein 5	-0.452
56119120	SNF8	SNF8, ESCRT-II complex subunit	-0.452
149028840	N/A	N/A	-0.452
149061998	N/A	N/A	-0.452
6981076	IDE	insulin degrading enzyme	-0.451
831244539	N/A	N/A	-0.451
568940286	BRAF	B-Raf proto-oncogene, serine/threonine kinase	-0.45
157822761	MICAL1	microtubule associated monooxygenase, calponin and LIM domain containing 1	-0.45
149020413	Zfp599	zinc finger protein 599	-0.45
58865518	ALDH1B1	aldehyde dehydrogenase 1 family member B1	-0.448
149060525	FSTL1	follistatin like 1	-0.448
533133321	N/A	N/A	-0.448
149059979	KLHL13	kelch like family member 13	-0.447
134948398	PDS5A	PDS5 cohesin associated factor A	-0.447
672058561	N/A	N/A	-0.447
537215752	N/A	N/A	-0.447
13928862	NR1H2	nuclear receptor subfamily 1 group H member 2	-0.446
46310239	SIDT1	SID1 transmembrane family member 1	-0.446
672060362	ELFN2	extracellular leucine rich repeat and fibronectin type III domain containing 2	-0.445
25742686	ELOVL6	ELOVL fatty acid elongase 6	-0.445
68163527	HMCES	5-hydroxymethylcytosine (hmC) binding, ES cell-specific	-0.445
62650542	TRAPPC12	trafficking protein particle complex 12	-0.445
157823823	CCNJ	cyclin J	-0.444
564367862	Dst	dystonin	-0.444
114052238	FIG4	FIG4 phosphoinositide 5-phosphatase	-0.444
157818623	MAGEE2	MAGE family member E2	-0.444
148683194	INTS3	integrator complex subunit 3	-0.443
312147379	LAMA1	laminin subunit alpha 1	-0.443
62079259	CEP83	centrosomal protein 83	-0.442
545802024	N/A	N/A	-0.441
635141277	N/A	N/A	-0.441
213511979	ASB13	ankyrin repeat and SOCS box containing 13	-0.439
38454238	Rab15	RAB15, member RAS oncogene family	-0.439
884945546	N/A	N/A	-0.439
148669742	ADD3	adducin 3	-0.438
148704624	FRMD6	FERM domain containing 6	-0.436
564336549	EIF2A	eukaryotic translation initiation factor 2A	-0.435
564320606	SEMA6A	semaphorin 6A	-0.435
149065235	Cald1	caldesmon 1	-0.434
157821073	IPO9	importin 9	-0.434
672044124	N/A	N/A	-0.434
114052795	AMZ1	archaelysin family metallopeptidase 1	-0.433
300798455	INTS4	integrator complex subunit 4	-0.433
568961602	VPS13C	vacuolar protein sorting 13 homolog C	-0.433
149059343	IL6ST	interleukin 6 signal transducer	-0.432
76880465	PACSIN2	protein kinase C and casein kinase substrate in neurons 2	-0.431
148665541	STXBP5L	syntaxin binding protein 5 like	-0.431
568930638	HSPG2	heparan sulfate proteoglycan 2	-0.43
564309026	SUN2	Sad1 and UNC84 domain containing 2	-0.43
219275534	VPS13A	vacuolar protein sorting 13 homolog A	-0.43
731271938	N/A	N/A	-0.43
157816949	NOMO1 (includes others)	NODAL modulator 1	-0.429
672032219	REPS2	RALBP1 associated Eps domain containing 2	-0.429
17978461	BRINP1	BMP/retinoic acid inducible neural specific 1	-0.428
158749632	DBT	dihydrolipoamide branched chain transacylase E2	-0.428
392338478	TTC37	tetratricopeptide repeat domain 37	-0.428
293347435	PTPRD	protein tyrosine phosphatase, receptor type D	-0.427
815891318	ENTPD1	ectonucleoside triphosphate diphosphohydrolase 1	-0.426
157822707	PCDH20	protocadherin 20	-0.426
344255506	N/A	N/A	-0.426
149058978	EDIL3	EGF like repeats and discoidin domains 3	-0.425
164607158	PTPRR	protein tyrosine phosphatase, receptor type R	-0.424
109490297	ABCA3	ATP binding cassette subfamily A member 3	-0.423
149066102	Mroh1	maestro heat-like repeat family member 1	-0.423
157822133	VCL	vinculin	-0.423
26006233	BTBD3	BTB domain containing 3	-0.422
157824184	UBXN2B	UBX domain protein 2B	-0.422
11225272	SSTR2	somatostatin receptor 2	-0.421
77993368	ACSF2	acyl-CoA synthetase family member 2	-0.42
148697937	BCAP31	B cell receptor associated protein 31	-0.42
676278346	N/A	N/A	-0.42
984104888	N/A	N/A	-0.42
236467366	CGREF1	cell growth regulator with EF-hand domain 1	-0.419
392341307	Ikzf4	IKAROS family zinc finger 4	-0.419
393715123	KANK2	KN motif and ankyrin repeat domains 2	-0.419
149047034	N/A	N/A	-0.419
157823277	DYSF	dysferlin	-0.418
153218522	KDELC2	KDEL motif containing 2	-0.418
984094253	N/A	N/A	-0.418
632809	N/A	N/A	-0.418
157786994	C1orf21	chromosome 1 open reading frame 21	-0.417
31745164	HAX1	HCLS1 associated protein X-1	-0.417
60360602	KLHL20	kelch like family member 20	-0.417
392341425	PTPRB	protein tyrosine phosphatase, receptor type B	-0.417
149028178	RANBP3	RAN binding protein 3	-0.417
6678035	SST	somatostatin	-0.416
6678553	VAMP3	vesicle associated membrane protein 3	-0.416
112350	N/A	N/A	-0.416
354488191	N/A	N/A	-0.416
555987896	N/A	N/A	-0.416
6981246	CNTN6	contactin 6	-0.415
157822287	SPOCK3	SPARC/osteonectin, cwcv and kazal like domains proteoglycan 3	-0.415
300798434	TENM4	teneurin transmembrane protein 4	-0.415
148697042	N/A	N/A	-0.415
6981074	ID3	inhibitor of DNA binding 3, HLH protein	-0.414
148701441	N/A	N/A	-0.414
73661200	SPRN	shadow of prion protein	-0.413
293340825	USF3	upstream transcription factor family member 3	-0.413
83642822	SPRYD4	SPRY domain containing 4	-0.412
157818057	USP13	ubiquitin specific peptidase 13	-0.412
55742709	ELN	elastin	-0.411
148707735	KLHDC8A	kelch domain containing 8A	-0.411
227913	N/A	N/A	-0.411
149050651	FAM98A	family with sequence similarity 98 member A	-0.41
672047351	RALGAPA2	Ral GTPase activating protein catalytic alpha subunit 2	-0.41
168823431	Nrxn3	neurexin III	-0.409
806704487	Palm2	paralemmin 2	-0.409
149027291	PDZD2	PDZ domain containing 2	-0.409
76563954	REXO4	REX4 homolog, 3'-5' exonuclease	-0.409
57527084	HAT1	histone acetyltransferase 1	-0.408
755502295	SAMD10	sterile alpha motif domain containing 10	-0.408
157822279	AK5	adenylate kinase 5	-0.407
564315183	CUX1	cut like homeobox 1	-0.407
564362525	RAB3D	RAB3D, member RAS oncogene family	-0.407
564335541	RGD1310081	similar to hypothetical protein FLJ13231	-0.407
564384429	N/A	N/A	-0.407
13592117	KLF10	Kruppel like factor 10	-0.406
169642489	Pgm2	phosphoglucomutase 2	-0.406
694872717	ADCY6	adenylate cyclase 6	-0.405
124487463	GPR161	G protein-coupled receptor 161	-0.405
158711745	MUM1	melanoma associated antigen (mutated) 1	-0.405
57528238	PEPD	peptidase D	-0.405
149041411	SC5D	sterol-C5-desaturase	-0.405
472380424	N/A	N/A	-0.405
274327097	BMP1	bone morphogenetic protein 1	-0.404
157823317	UBXN2A	UBX domain protein 2A	-0.404
149033803	CDKL2	cyclin dependent kinase like 2	-0.403
67078430	METTL3	methyltransferase like 3	-0.403
148356229	CCND1	cyclin D1	-0.402
672035779	Proser3	proline and serine rich 3	-0.402
149060466	ZBTB20	zinc finger and BTB domain containing 20	-0.402
13929180	FBN2	fibrillin 2	-0.401
827342570	LAMA4	laminin subunit alpha 4	-0.401
22902132	RBM10	RNA binding motif protein 10	-0.401
148691945	N/A	N/A	-0.401
149060362	ALCAM	activated leukocyte cell adhesion molecule	-0.4
13027442	ARHGEF11	Rho guanine nucleotide exchange factor 11	-0.4
71037403	MYL12B	myosin light chain 12B	-0.399
149020413	Zfp599	zinc finger protein 599	-0.399
149040053	C3orf14	chromosome 3 open reading frame 14	-0.398
392350322	DNAJC13	DnaJ heat shock protein family (Hsp40) member C13	-0.398
469469055	KCNQ3	potassium voltage-gated channel subfamily Q member 3	-0.398
149054795	RGD1309310	similar to mKIAA0195 protein	-0.398
6981574	SPARC	secreted protein acidic and cysteine rich	-0.398
6978847	FMO1	flavin containing monooxygenase 1	-0.397
157817420	NRIP3	nuclear receptor interacting protein 3	-0.397
148697796	PDK3	pyruvate dehydrogenase kinase 3	-0.397
392334198	SEH1L	SEH1 like nucleoporin	-0.397
537137169	N/A	N/A	-0.397
37360128	CNTNAP2	contactin associated protein like 2	-0.396
294845709	OCRL	OCRL, inositol polyphosphate-5-phosphatase	-0.396
564344961	RTEL1	regulator of telomere elongation helicase 1	-0.395
68341971	MINDY1	MINDY lysine 48 deubiquitinase 1	-0.394
672051414	N/A	N/A	-0.394
146262019	MMP2	matrix metallopeptidase 2	-0.393
149039557	UTRN	utrophin	-0.393
198386343	TRPS1	transcriptional repressor GATA binding 1	-0.392
157819537	ARL13B	ADP ribosylation factor like GTPase 13B	-0.391
291084699	TDRKH	tudor and KH domain containing	-0.39
564314389	DZIP3	DAZ interacting zinc finger protein 3	-0.389
158711729	HACE1	HECT domain and ankyrin repeat containing E3 ubiquitin protein ligase 1	-0.389
674093471	N/A	N/A	-0.389
564329926	EMSY	EMSY, BRCA2 interacting transcriptional repressor	-0.388
408535187	PRDM11	PR/SET domain 11	-0.388
149066394	SAMD12	sterile alpha motif domain containing 12	-0.388
148704620	PSMA3	proteasome subunit alpha 3	-0.387
54144620	TRPM3	transient receptor potential cation channel subfamily M member 3	-0.387
564316234	CEP170	centrosomal protein 170	-0.386
310703673	GRIN3A	glutamate ionotropic receptor NMDA type subunit 3A	-0.386
32527699	LOC301444	pseudogene for diazepam binding inhibitor 1	-0.386
954249788	N/A	N/A	-0.386
404247482	CYB5R4	cytochrome b5 reductase 4	-0.384
157819077	TRIM37	tripartite motif containing 37	-0.384
537235061	N/A	N/A	-0.384
97537309	SYNJ1	synaptojanin 1	-0.383
564347675	AAK1	AP2 associated kinase 1	-0.382
56799390	ATP1B2	ATPase Na+/K+ transporting subunit beta 2	-0.382
157817839	SEMA5A	semaphorin 5A	-0.382
149022394	ZNF804A	zinc finger protein 804A	-0.382
61556870	DNAJB4	DnaJ heat shock protein family (Hsp40) member B4	-0.381
397739068	Ehbp1l1	EH domain binding protein 1-like 1	-0.381
57164113	NSDHL	NAD(P) dependent steroid dehydrogenase-like	-0.381
62945358	SCFD2	sec1 family domain containing 2	-0.381
294862499	OXR1	oxidation resistance 1	-0.38
815891312	CACNA1G	calcium voltage-gated channel subunit alpha1 G	-0.379
148668175	EDNRB	endothelin receptor type B	-0.379
210032365	HSP90B1	heat shock protein 90 beta family member 1	-0.379
50511332	MRGPRE	MAS related GPR family member E	-0.379
148682872	MTOR	mechanistic target of rapamycin kinase	-0.379
149053229	CAMTA2	calmodulin binding transcription activator 2	-0.378
86439949	ENPP2	ectonucleotide pyrophosphatase/phosphodiesterase 2	-0.378
51854221	MPI	mannose phosphate isomerase	-0.378
157820833	HERC3	HECT and RLD domain containing E3 ubiquitin protein ligase 3	-0.376
564335834	TPD52	tumor protein D52	-0.376
149028240	Fsd1	fibronectin type III and SPRY domain containing 1	-0.375
149722114	N/A	N/A	-0.375
157822031	AKNA	AT-hook transcription factor	-0.374
157823928	HLTF	helicase like transcription factor	-0.374
149058952	MEF2C	myocyte enhancer factor 2C	-0.374
149041576	REXO2	RNA exonuclease 2	-0.374
78126167	SLC1A2	solute carrier family 1 member 2	-0.374
57114294	SLC39A7	solute carrier family 39 member 7	-0.374
672026416	PRR36	proline rich 36	-0.373
149040761	TAGLN2	transgelin 2	-0.373
38181552	SCG2	secretogranin II	-0.372
6978789	SPARCL1	SPARC like 1	-0.372
157823259	TMEM229A	transmembrane protein 229A	-0.372
149063995	GMPR2	guanosine monophosphate reductase 2	-0.371
158186672	Nedd4	neural precursor cell expressed, developmentally down-regulated 4	-0.371
149062310	BSCL2	BSCL2, seipin lipid droplet biogenesis associated	-0.37
50402124	GSR	glutathione-disulfide reductase	-0.37
8394354	SQLE	squalene epoxidase	-0.37
300795140	TAF1	TATA-box binding protein associated factor 1	-0.37
197927244	TIE1	tyrosine kinase with immunoglobulin like and EGF like domains 1	-0.37
913512819	N/A	N/A	-0.37
149048608	N/A	N/A	-0.37
148698492	RIMKLA	ribosomal modification protein rimK like family member A	-0.369
6978699	CPD	carboxypeptidase D	-0.368
672076787	N/A	N/A	-0.368
74223968	5031425E22Rik	RIKEN cDNA 5031425E22 gene	-0.366
293348730	FAM135B	family with sequence similarity 135 member B	-0.366
157821895	GDAP1	ganglioside induced differentiation associated protein 1	-0.366
17865325	GLRB	glycine receptor beta	-0.366
58865718	HERC4	HECT and RLD domain containing E3 ubiquitin protein ligase 4	-0.366
71795664	MAGI1	membrane associated guanylate kinase, WW and PDZ domain containing 1	-0.366
13591963	GRM7	glutamate metabotropic receptor 7	-0.365
564310188	IGDCC4	immunoglobulin superfamily DCC subclass member 4	-0.365
300797179	SGCB	sarcoglycan beta	-0.365
672057084	N/A	N/A	-0.365
157820039	FAM214A	family with sequence similarity 214 member A	-0.364
51036684	G6PC3	glucose-6-phosphatase catalytic subunit 3	-0.363
13928698	KRAS	KRAS proto-oncogene, GTPase	-0.363
564389540	MGC116197 (includes others)	similar to RIKEN cDNA 1700001E04	-0.363
58865398	LAP3	leucine aminopeptidase 3	-0.362
149061348	DHX32	DEAH-box helicase 32 (putative)	-0.361
149066868	MDM1	Mdm1 nuclear protein	-0.361
149066130	PLEC	plectin	-0.361
293347888	SRBD1	S1 RNA binding domain 1	-0.36
564332276	FRMD8	FERM domain containing 8	-0.359
672044124	N/A	N/A	-0.359
585652696	N/A	N/A	-0.359
672039485	N/A	N/A	-0.359
12831227	AACS	acetoacetyl-CoA synthetase	-0.358
672052705	FRRS1L	ferric chelate reductase 1 like	-0.358
12711700	TRNAU1AP	tRNA selenocysteine 1 associated protein 1	-0.358
472348697	N/A	N/A	-0.358
19173794	LOC678813/Marf1	similar to limkain b1	-0.357
672063750	N/A	N/A	-0.357
672015261	N/A	N/A	-0.357
55741502	ACAT2	acetyl-CoA acetyltransferase 2	-0.354
194474054	EFR3A	EFR3 homolog A	-0.354
564318054	R3hcc1	R3H domain and coiled-coil containing 1	-0.354
29789104	NAPB	NSF attachment protein beta	-0.353
149056788	VASP	vasodilator stimulated phosphoprotein	-0.353
564347453	ALMS1	ALMS1, centrosome and basal body associated protein	-0.352
215272398	HIP1	huntingtin interacting protein 1	-0.351
586464862	N/A	N/A	-0.351
148699026	N/A	N/A	-0.351
148671875	TMEM50B	transmembrane protein 50B	-0.35
397524574	N/A	N/A	-0.35
564325169	AGPAT4	1-acylglycerol-3-phosphate O-acyltransferase 4	-0.349
109484871	HERC1	HECT and RLD domain containing E3 ubiquitin protein ligase family member 1	-0.349
270288740	MAOA	monoamine oxidase A	-0.349
37360402	FLRT3	fibronectin leucine rich transmembrane protein 3	-0.348
403259801	N/A	N/A	-0.348
672068926	N/A	N/A	-0.348
149028840	N/A	N/A	-0.348
521031795	N/A	N/A	-0.348
55742813	BDH1	3-hydroxybutyrate dehydrogenase 1	-0.346
62078695	MLEC	malectin	-0.346
12621108	NR1I3	nuclear receptor subfamily 1 group I member 3	-0.346
149042171	RTL5	retrotransposon Gag like 5	-0.346
11993943	TAX1BP3	Tax1 binding protein 3	-0.346
564301794	UBR3	ubiquitin protein ligase E3 component n-recognin 3 (putative)	-0.346
564397761	GCC2	GRIP and coiled-coil domain containing 2	-0.345
451770389	HMGCLL1	3-hydroxymethyl-3-methylglutaryl-CoA lyase like 1	-0.345
564315812	NAV1	neuron navigator 1	-0.345
53850628	NDUFS1	NADH:ubiquinone oxidoreductase core subunit S1	-0.345
157818471	PPM1L	protein phosphatase, Mg2+/Mn2+ dependent 1L	-0.345
61556829	RIT2	Ras like without CAAX 2	-0.345
537212823	N/A	N/A	-0.345
148702702	N/A	N/A	-0.345
6681095	CYCS	cytochrome c, somatic	-0.344
157821599	UBA6	ubiquitin like modifier activating enzyme 6	-0.344
16758712	PDIA4	protein disulfide isomerase family A member 4	-0.343
157786690	PRKCA	protein kinase C alpha	-0.343
568916013	N/A	N/A	-0.343
11560131	DDAH1	dimethylarginine dimethylaminohydrolase 1	-0.342
189339241	MAN2A1	mannosidase alpha class 2A member 1	-0.342
564324882	ECHDC1	ethylmalonyl-CoA decarboxylase 1	-0.341
564368926	N/A	N/A	-0.341
859862188	N/A	N/A	-0.341
157818605	ABCG4	ATP binding cassette subfamily G member 4	-0.34
564398462	Slc9a7	solute carrier family 9 member A7	-0.34
157820535	GATC	glutamyl-tRNA amidotransferase subunit C	-0.338
328683463	LRP4	LDL receptor related protein 4	-0.338
157821127	TROVE2	TROVE domain family member 2	-0.338
672086986	SLC38A5	solute carrier family 38 member 5	-0.337
533127420	N/A	N/A	-0.336
157822211	CTC1	CST telomere replication complex component 1	-0.335
76881824	KCNJ4	potassium voltage-gated channel subfamily J member 4	-0.335
55742862	PLIN2	perilipin 2	-0.335
965962418	N/A	N/A	-0.335
11560002	AMPH	amphiphysin	-0.334
124487439	ARHGEF17	Rho guanine nucleotide exchange factor 17	-0.334
84662766	ELAVL4	ELAV like RNA binding protein 4	-0.334
62079013	ERI1	exoribonuclease 1	-0.333
157823249	FAM81A	family with sequence similarity 81 member A	-0.333
33414515	PXK	PX domain containing serine/threonine kinase like	-0.333
564372688	RPA1	replication protein A1	-0.333
148702078	CPSF3	cleavage and polyadenylation specific factor 3	-0.332
66730413	FARSA	phenylalanyl-tRNA synthetase alpha subunit	-0.332
11559994	PIK3R3	phosphoinositide-3-kinase regulatory subunit 3	-0.331
672076193	RFC1	replication factor C subunit 1	-0.331
880956999	N/A	N/A	-0.331
440904939	N/A	N/A	-0.331
157818713	ATM	ATM serine/threonine kinase	-0.33
564365400	CACNA2D2	calcium voltage-gated channel auxiliary subunit alpha2delta 2	-0.33
564364956	TFDP2	transcription factor Dp-2	-0.33
672058640	N/A	N/A	-0.33
34536836	EHD3	EH domain containing 3	-0.329
672073758	ELK4	ELK4, ETS transcription factor	-0.329
157786640	TXNDC17	thioredoxin domain containing 17	-0.329
325529926	CCDC39	coiled-coil domain containing 39	-0.328
198278535	TNC	tenascin C	-0.328
149037913	N/A	N/A	-0.328
913498340	N/A	N/A	-0.328
149020692	CCDC82	coiled-coil domain containing 82	-0.327
149049163	GRIN2B	glutamate ionotropic receptor NMDA type subunit 2B	-0.327
672075219	N/A	N/A	-0.327
6978715	CSTB	cystatin B	-0.326
51948524	IGFBP4	insulin like growth factor binding protein 4	-0.326
13489067	NSF	N-ethylmaleimide sensitive factor, vesicle fusing ATPase	-0.326
160333093	TPRG1L	tumor protein p63 regulated 1 like	-0.326
815891121	ZEB1	zinc finger E-box binding homeobox 1	-0.326
18677755	ADGRL3	adhesion G protein-coupled receptor L3	-0.325
6981264	NF1	neurofibromin 1	-0.325
918611848	N/A	N/A	-0.325
564309890	CBL	Cbl proto-oncogene	-0.324
290563168	DUSP3	dual specificity phosphatase 3	-0.324
149032573	JCAD	junctional cadherin 5 associated	-0.324
296010823	UBR1	ubiquitin protein ligase E3 component n-recognin 1	-0.324
38454276	IGSF10	immunoglobulin superfamily member 10	-0.323
392353178	SEL1L3	SEL1L family member 3	-0.323
16923964	CNTN1	contactin 1	-0.322
827835089	Flt1	FMS-related tyrosine kinase 1	-0.321
51345990	PCDH7	protocadherin 7	-0.321
149056689	ZNF180	zinc finger protein 180	-0.321
348041395	DLGAP2	DLG associated protein 2	-0.32
17530977	ECHS1	enoyl-CoA hydratase, short chain 1	-0.319
157819667	SLC41A1	solute carrier family 41 member 1	-0.319
564389016	GALNT7	polypeptide N-acetylgalactosaminyltransferase 7	-0.318
564334037	SH3PXD2A	SH3 and PX domains 2A	-0.318
564361015	TRIOBP	TRIO and F-actin binding protein	-0.318
61740639	ALS2	ALS2, alsin Rho guanine nucleotide exchange factor	-0.317
157821335	GPR162	G protein-coupled receptor 162	-0.317
51854215	RNF34	ring finger protein 34	-0.317
149059831	IFNAR2	interferon alpha and beta receptor subunit 2	-0.316
13928838	TMOD2	tropomodulin 2	-0.316
62899018	Dmtf1	cyclin D binding myb-like transcription factor 1	-0.315
564339412	LRRC40	leucine rich repeat containing 40	-0.315
31560385	RPL21	ribosomal protein L21	-0.315
225543229	TIAM1	T cell lymphoma invasion and metastasis 1	-0.315
589922499	N/A	N/A	-0.315
395544766	N/A	N/A	-0.315
564316962	N/A	N/A	-0.315
149040049	CADPS	calcium dependent secretion activator	-0.314
156139151	PDS5B	PDS5 cohesin associated factor B	-0.314
62339281	ADAM9	ADAM metallopeptidase domain 9	-0.313
282158057	ASTN1	astrotactin 1	-0.313
61557278	CCNDBP1	cyclin D1 binding protein 1	-0.313
149017194	KDM3B	lysine demethylase 3B	-0.313
124430510	PDHA1	pyruvate dehydrogenase E1 alpha 1 subunit	-0.313
157817205	USP45	ubiquitin specific peptidase 45	-0.313
744541945	N/A	N/A	-0.313
114052913	CADM2	cell adhesion molecule 2	-0.312
157822969	FRMPD4	FERM and PDZ domain containing 4	-0.312
13591969	GYG1	glycogenin 1	-0.312
6980978	GPD2	glycerol-3-phosphate dehydrogenase 2	-0.311
564334920	HMGCR	3-hydroxy-3-methylglutaryl-CoA reductase	-0.311
31542604	ERC1	ELKS/RAB6-interacting/CAST family member 1	-0.31
347800659	MRPL38	mitochondrial ribosomal protein L38	-0.31
925114268	GTF3C1	general transcription factor IIIC subunit 1	-0.309
77627979	SRPRA	SRP receptor alpha subunit	-0.309
157823175	ZC3H7A	zinc finger CCCH-type containing 7A	-0.309
564339225	N/A	N/A	-0.308
880886217	N/A	N/A	-0.308
695130818	FHOD3	formin homology 2 domain containing 3	-0.307
148703191	HSPA4L	heat shock protein family A (Hsp70) member 4 like	-0.307
672015368	MAST4	microtubule associated serine/threonine kinase family member 4	-0.307
157822435	PGM2L1	phosphoglucomutase 2 like 1	-0.307
655851627	N/A	N/A	-0.307
12831205	EPAS1	endothelial PAS domain protein 1	-0.306
148747154	POLB	DNA polymerase beta	-0.305
564361228	TTLL1	tubulin tyrosine ligase like 1	-0.305
564382292	ANGEL2	angel homolog 2	-0.304
300795884	DOCK11	dedicator of cytokinesis 11	-0.304
198278505	RPL7	ribosomal protein L7	-0.304
564322686	N/A	N/A	-0.304
148677779	N/A	N/A	-0.304
672019307	N/A	N/A	-0.304
584277046	SLC1A3	solute carrier family 1 member 3	-0.303
281604211	RAB3GAP2	RAB3 GTPase activating non-catalytic protein subunit 2	-0.302
149060070	XIAP	X-linked inhibitor of apoptosis	-0.302
802996718	N/A	N/A	-0.302
62079285	TCEAL8	transcription elongation factor A like 8	-0.301
148704942	NAMPT	nicotinamide phosphoribosyltransferase	-0.299
78000203	Tpm1	tropomyosin 1, alpha	-0.299
564378247	CCZ1/CCZ1B	CCZ1 homolog B, vacuolar protein trafficking and biogenesis associated	-0.298
241666396	CLK1	CDC like kinase 1	-0.298
113461996	COA5	cytochrome c oxidase assembly factor 5	-0.298
13591949	GATM	glycine amidinotransferase	-0.298
157816927	GMEB1	glucocorticoid modulatory element binding protein 1	-0.298
149022622	ACP2	acid phosphatase 2, lysosomal	-0.297
157819139	PITRM1	pitrilysin metallopeptidase 1	-0.297
62667089	UPRT	uracil phosphoribosyltransferase homolog	-0.297
564328626	HERC2	HECT and RLD domain containing E3 ubiquitin protein ligase 2	-0.296
672026392	PNPLA6	patatin like phospholipase domain containing 6	-0.296
625199709	N/A	N/A	-0.296
115311606	MAPK3	mitogen-activated protein kinase 3	-0.295
16758640	SACM1L	SAC1 like phosphatidylinositide phosphatase	-0.295
39104626	CAMK2A	calcium/calmodulin dependent protein kinase II alpha	-0.294
755538986	RAP1GAP2	RAP1 GTPase activating protein 2	-0.294
564324344	LOC363306 (includes others)	hypothetical protein LOC363306	-0.293
755520134	N/A	N/A	-0.293
148695758	CAPRIN1	cell cycle associated protein 1	-0.292
28972455	CNKSR2	connector enhancer of kinase suppressor of Ras 2	-0.292
16758502	HCN3	hyperpolarization activated cyclic nucleotide gated potassium channel 3	-0.292
148688440	HNRNPH2	heterogeneous nuclear ribonucleoprotein H2	-0.292
77917546	IMMT	inner membrane mitochondrial protein	-0.292
6981460	RASA1	RAS p21 protein activator 1	-0.292
38454264	SLC1A4	solute carrier family 1 member 4	-0.292
12018300	AKAP6	A-kinase anchoring protein 6	-0.291
113195659	CACNA1I	calcium voltage-gated channel subunit alpha1 I	-0.291
242117994	KIAA0408	KIAA0408	-0.291
9507177	USO1	USO1 vesicle transport factor	-0.291
564340181	SETX	senataxin	-0.29
392348204	ZYG11B	zyg-11 family member B, cell cycle regulator	-0.29
672044124	N/A	N/A	-0.29
984090530	N/A	N/A	-0.29
148685511	INO80E	INO80 complex subunit E	-0.289
157819337	SLC35B4	solute carrier family 35 member B4	-0.289
24638208	EXOC2	exocyst complex component 2	-0.288
931568103	N/A	N/A	-0.287
402794944	1810037I17Rik/Gm2036	predicted gene 2036	-0.286
149039367	ABCA2	ATP binding cassette subfamily A member 2	-0.286
187282023	CCM2	CCM2 scaffolding protein	-0.286
124248495	CHID1	chitinase domain containing 1	-0.286
205294	ME1	malic enzyme 1	-0.286
77020248	PFKFB2	6-phosphofructo-2-kinase/fructose-2,6-biphosphatase 2	-0.286
392348740	LAMB1	laminin subunit beta 1	-0.285
148698650	NASP	nuclear autoantigenic sperm protein	-0.285
640786693	N/A	N/A	-0.285
300797894	LMBR1	limb development membrane protein 1	-0.284
195972823	TMEM181	transmembrane protein 181	-0.284
672078695	N/A	N/A	-0.284
564385664	FERMT2	fermitin family member 2	-0.283
76096306	VAT1	vesicle amine transport 1	-0.283
672019106	ASPH	aspartate beta-hydroxylase	-0.282
13786196	ATRN	attractin	-0.282
213688367	EXOC4	exocyst complex component 4	-0.282
62079055	IDH2	isocitrate dehydrogenase (NADP(+)) 2, mitochondrial	-0.282
158711717	SNX27	sorting nexin family member 27	-0.282
564355098	N/A	N/A	-0.282
4503865	GABRB2	gamma-aminobutyric acid type A receptor beta2 subunit	-0.281
237757336	OLIG1	oligodendrocyte transcription factor 1	-0.281
398650648	SLC8A1	solute carrier family 8 member A1	-0.281
8393861	HPCAL4	hippocalcin like 4	-0.28
38454310	SDHD	succinate dehydrogenase complex subunit D	-0.28
74229032	TPCN1	two pore segment channel 1	-0.28
50510357	GPD1L	glycerol-3-phosphate dehydrogenase 1 like	-0.279
11177864	JUN	Jun proto-oncogene, AP-1 transcription factor subunit	-0.279
157819469	SHPRH	SNF2 histone linker PHD RING helicase	-0.279
148696094	TUBGCP4	tubulin gamma complex associated protein 4	-0.279
564311572	N/A	N/A	-0.279
149045751	N/A	N/A	-0.279
564310412	DOPEY1	dopey family member 1	-0.278
1334149	N/A	N/A	-0.278
913505527	N/A	N/A	-0.278
12018268	ADCY5	adenylate cyclase 5	-0.277
218505825	MAGI3	membrane associated guanylate kinase, WW and PDZ domain containing 3	-0.277
564388681	SLC27A1	solute carrier family 27 member 1	-0.277
149034885	N/A	N/A	-0.277
672076515	N/A	N/A	-0.277
157817953	RPGRIP1L	RPGRIP1 like	-0.276
55741778	SMPD1	sphingomyelin phosphodiesterase 1	-0.276
224471866	UGGT1	UDP-glucose glycoprotein glucosyltransferase 1	-0.276
826336802	N/A	N/A	-0.276
78042613	NICN1	nicolin 1	-0.275
149023019	N/A	N/A	-0.275
444723301	N/A	N/A	-0.275
164607178	EMG1	EMG1, N1-specific pseudouridine methyltransferase	-0.274
74228729	LPGAT1	lysophosphatidylglycerol acyltransferase 1	-0.274
54114991	MTMR9	myotubularin related protein 9	-0.274
6981166	PLAGL1	PLAG1 like zinc finger 1	-0.274
6981636	TCF12	transcription factor 12	-0.274
444728185	N/A	N/A	-0.274
56090293	PDHB	pyruvate dehydrogenase E1 beta subunit	-0.273
57528413	Cdkn2d	similar to cyclin-dependent kinase inhibitor 2D	-0.272
57164101	EPS15	epidermal growth factor receptor pathway substrate 15	-0.272
46048420	CLU	clusterin	-0.271
8393390	GABRB3	gamma-aminobutyric acid type A receptor beta3 subunit	-0.271
149050766	CAD	carbamoyl-phosphate synthetase 2, aspartate transcarbamylase, and dihydroorotase	-0.27
148677026	EPM2AIP1	EPM2A interacting protein 1	-0.27
564342542	MAP1A	microtubule associated protein 1A	-0.27
586481082	N/A	N/A	-0.27
564323143	Gprasp2	G protein-coupled receptor associated sorting protein 2	-0.269
62656582	KIAA0100	KIAA0100	-0.269
60360580	OGDH	oxoglutarate dehydrogenase	-0.269
62078931	PAQR8	progestin and adipoQ receptor family member 8	-0.269
58865906	PLD3	phospholipase D family member 3	-0.269
564387864	CACNA1D	calcium voltage-gated channel subunit alpha1 D	-0.268
157822175	NDUFB10	NADH:ubiquinone oxidoreductase subunit B10	-0.268
157821429	BAZ2A	bromodomain adjacent to zinc finger domain 2A	-0.267
158186698	HNRNPM	heterogeneous nuclear ribonucleoprotein M	-0.267
672044191	TBCK	TBC1 domain containing kinase	-0.267
148706646	N/A	N/A	-0.267
568985444	CADPS	calcium dependent secretion activator	-0.266
761631390	DCAF6	DDB1 and CUL4 associated factor 6	-0.266
38454206	PSMD6	proteasome 26S subunit, non-ATPase 6	-0.266
29789369	PTPRG	protein tyrosine phosphatase, receptor type G	-0.266
8393113	SLC6A8	solute carrier family 6 member 8	-0.266
6981700	VCAM1	vascular cell adhesion molecule 1	-0.266
54400718	GHITM	growth hormone inducible transmembrane protein	-0.265
197209847	JAK1	Janus kinase 1	-0.265
37360618	RAB1A	RAB1A, member RAS oncogene family	-0.265
205360969	VPS35	VPS35, retromer complex component	-0.265
564377814	N/A	N/A	-0.265
7549746	B2M	beta-2-microglobulin	-0.264
13592129	DOC2B	double C2 domain beta	-0.264
50510837	KIAA1191	KIAA1191	-0.264
157817452	PGM3	phosphoglucomutase 3	-0.264
78187981	TRPV2	transient receptor potential cation channel subfamily V member 2	-0.264
880972805	N/A	N/A	-0.264
157073957	PNRC2	proline rich nuclear receptor coactivator 2	-0.263
13786144	PREP	prolyl endopeptidase	-0.263
564311915	N/A	N/A	-0.263
157821205	PAOX	polyamine oxidase	-0.262
48675867	PLPP3	phospholipid phosphatase 3	-0.262
148704614	N/A	N/A	-0.262
672016634	GAPVD1	GTPase activating protein and VPS9 domains 1	-0.261
41529837	JUP	junction plakoglobin	-0.261
406362838	EVI5	ecotropic viral integration site 5	-0.26
401461792	GOT1	glutamic-oxaloacetic transaminase 1	-0.26
155369295	KIAA1841	KIAA1841	-0.26
564299894	RICTOR	RPTOR independent companion of MTOR complex 2	-0.26
11693172	CALR	calreticulin	-0.259
6978607	CAT	catalase	-0.259
157821191	CHST11	carbohydrate sulfotransferase 11	-0.259
672060362	ELFN2	extracellular leucine rich repeat and fibronectin type III domain containing 2	-0.259
57164133	NDUFC2	NADH:ubiquinone oxidoreductase subunit C2	-0.259
641706489	N/A	N/A	-0.259
149030791	GPRASP1	G protein-coupled receptor associated sorting protein 1	-0.258
189163481	ISYNA1	inositol-3-phosphate synthase 1	-0.258
61556910	SNX10	sorting nexin 10	-0.258
67972654	TIMP3	TIMP metallopeptidase inhibitor 3	-0.258
170016079	ATP13A1	ATPase 13A1	-0.257
148747253	ATP1B1	ATPase Na+/K+ transporting subunit beta 1	-0.257
148695341	CTNND1	catenin delta 1	-0.257
449083359	MPP3	membrane palmitoylated protein 3	-0.257
148681975	NXPH1	neurexophilin 1	-0.257
672016550	RAPGEF1	Rap guanine nucleotide exchange factor 1	-0.257
564314315	TBC1D23	TBC1 domain family member 23	-0.257
829910413	N/A	N/A	-0.257
37360274	N/A	N/A	-0.257
829785807	N/A	N/A	-0.257
880880835	N/A	N/A	-0.257
157057554	ABLIM1	actin binding LIM protein 1	-0.256
149062647	Rfx3	regulatory factor X3	-0.256
61557085	SPTBN1	spectrin beta, non-erythrocytic 1	-0.256
293346766	TCAF1	TRPM8 channel associated factor 1	-0.256
189027115	AIDA	axin interactor, dorsalization associated	-0.255
224960	N/A	N/A	-0.255
160333459	Cox6c	cytochrome c oxidase subunit VIc	-0.254
149023410	SNAP25	synaptosome associated protein 25	-0.254
564327171	ACTN4	actinin alpha 4	-0.253
564326242	PPP6R1	protein phosphatase 6 regulatory subunit 1	-0.253
74151445	Zranb2	zinc finger, RAN-binding domain containing 2	-0.253
470649460	N/A	N/A	-0.253
564334053	SORCS1	sortilin related VPS10 domain containing receptor 1	-0.252
60359970	TM9SF3	transmembrane 9 superfamily member 3	-0.251
148673922	HSPH1	heat shock protein family H (Hsp110) member 1	-0.25
149036441	SUCLG1	succinate-CoA ligase alpha subunit	-0.25
880942118	N/A	N/A	-0.25
731197958	N/A	N/A	-0.25
148689929	CYFIP1	cytoplasmic FMR1 interacting protein 1	-0.249
672068312	N/A	N/A	-0.249
672052667	N/A	N/A	-0.249
674099552	N/A	N/A	-0.249
731497215	N/A	N/A	-0.249
564334013	GBF1	golgi brefeldin A resistant guanine nucleotide exchange factor 1	-0.248
564355613	HBP1	HMG-box transcription factor 1	-0.248
56388748	Anp32a	acidic (leucine-rich) nuclear phosphoprotein 32 family, member A	-0.247
288806592	PRKCB	protein kinase C beta	-0.247
927142954	N/A	N/A	-0.247
13027436	APAF1	apoptotic peptidase activating factor 1	-0.246
392334416	TCF25	transcription factor 25	-0.246
213385313	C17orf75	chromosome 17 open reading frame 75	-0.245
12083615	PPP1R1A	protein phosphatase 1 regulatory inhibitor subunit 1A	-0.245
564343365	XRN2	5'-3' exoribonuclease 2	-0.245
672061591	N/A	N/A	-0.245
78365255	DLAT	dihydrolipoamide S-acetyltransferase	-0.244
672046069	SP3	Sp3 transcription factor	-0.244
672041947	ZNF704	zinc finger protein 704	-0.244
807677	N/A	N/A	-0.244
469608389	DBNL	drebrin like	-0.243
157822769	KLF12	Kruppel like factor 12	-0.243
19173766	LONP1	lon peptidase 1, mitochondrial	-0.243
157820049	LRFN5	leucine rich repeat and fibronectin type III domain containing 5	-0.243
564378945	N/A	N/A	-0.243
148704772	N/A	N/A	-0.243
411147403	APLP2	amyloid beta precursor like protein 2	-0.242
149065077	FAM3C	family with sequence similarity 3 member C	-0.242
78042605	MASP2	mannan binding lectin serine peptidase 2	-0.242
568972475	NCOR1	nuclear receptor corepressor 1	-0.242
10048483	PCLO	piccolo presynaptic cytomatrix protein	-0.242
157822933	ZNF385A	zinc finger protein 385A	-0.242
18266682	CDK5	cyclin dependent kinase 5	-0.241
149041699	IDH3A	isocitrate dehydrogenase 3 (NAD(+)) alpha	-0.241
40254785	LAMP2	lysosomal associated membrane protein 2	-0.241
11968102	OAT	ornithine aminotransferase	-0.241
158186708	PDCD11	programmed cell death 11	-0.241
148697222	TMEM47	transmembrane protein 47	-0.241
358030320	DMTN	dematin actin binding protein	-0.24
32527701	TMBIM6	transmembrane BAX inhibitor motif containing 6	-0.24
67906177	SEC23A	Sec23 homolog A, coat complex II component	-0.239
55741628	EIF2B5	eukaryotic translation initiation factor 2B subunit epsilon	-0.238
672042487	NBEA	neurobeachin	-0.238
149024259	RCAN3	RCAN family member 3	-0.238
672022833	Scaper	S-phase cyclin A-associated protein in the ER	-0.238
861445795	N/A	N/A	-0.238
392334181	APCDD1	APC down-regulated 1	-0.237
564329392	FLNA	filamin A	-0.237
56605724	PMM1	phosphomannomutase 1	-0.237
404351645	THOC7	THO complex 7	-0.237
672043401	POGZ	pogo transposable element derived with ZNF domain	-0.236
564314663	VPS8	VPS8, CORVET complex subunit	-0.236
77539756	MED24	mediator complex subunit 24	-0.235
564380740	Ppp1r12b	protein phosphatase 1, regulatory (inhibitor) subunit 12B	-0.235
564363049	STT3A	STT3A, catalytic subunit of the oligosaccharyltransferase complex	-0.235
675670628	N/A	N/A	-0.235
511828609	N/A	N/A	-0.235
56605668	FLII	FLII, actin remodeling protein	-0.234
568941844	IQSEC3	IQ motif and Sec7 domain 3	-0.234
564318875	PSD3	pleckstrin and Sec7 domain containing 3	-0.234
215276960	WDR47	WD repeat domain 47	-0.234
672088357	ZCCHC18	zinc finger CCHC-type containing 18	-0.234
564306216	N/A	N/A	-0.234
676275855	N/A	N/A	-0.234
55926203	IDH3B	isocitrate dehydrogenase 3 (NAD(+)) beta	-0.233
672066765	RHBDL1	rhomboid like 1	-0.233
402794619	ADAM10	ADAM metallopeptidase domain 10	-0.232
46485382	BHLHB9	basic helix-loop-helix family member b9	-0.232
198041672	TNRC6B	trinucleotide repeat containing 6B	-0.232
672050632	N/A	N/A	-0.232
149016805	PSD3	pleckstrin and Sec7 domain containing 3	-0.231
672041603	N/A	N/A	-0.231
60360568	GRIA3	glutamate ionotropic receptor AMPA type subunit 3	-0.23
160333166	Pid1	phosphotyrosine interaction domain containing 1	-0.23
672088560	N/A	N/A	-0.23
16758160	BNIP3	BCL2 interacting protein 3	-0.229
58865808	CBX6	chromobox 6	-0.229
60360498	DIAPH1	diaphanous related formin 1	-0.229
157822873	FBXO18	F-box protein, helicase, 18	-0.229
42821116	NCAM2	neural cell adhesion molecule 2	-0.229
148747528	PTK2B	protein tyrosine kinase 2 beta	-0.229
309243082	PTPRJ	protein tyrosine phosphatase, receptor type J	-0.229
149024348	RAP1GAP	RAP1 GTPase activating protein	-0.229
16923958	PRDX1	peroxiredoxin 1	-0.228
50356003	SCP2	sterol carrier protein 2	-0.228
18266686	TXNL1	thioredoxin like 1	-0.228
62078677	CCDC47	coiled-coil domain containing 47	-0.227
840088061	CTSA	cathepsin A	-0.227
564377500	N/A	N/A	-0.227
148693587	N/A	N/A	-0.227
537170165	N/A	N/A	-0.227
564328894	N/A	N/A	-0.227
300797435	RNF123	ring finger protein 123	-0.226
13928946	SMC1A	structural maintenance of chromosomes 1A	-0.226
640833971	N/A	N/A	-0.226
157819723	SMC6	structural maintenance of chromosomes 6	-0.225
672052399	N/A	N/A	-0.225
9506591	FDFT1	farnesyl-diphosphate farnesyltransferase 1	-0.224
313569844	GTPBP1	GTP binding protein 1	-0.224
50511338	FUT8	fucosyltransferase 8	-0.223
26006243	KCND2	potassium voltage-gated channel subfamily D member 2	-0.223
404501516	RBM14	RNA binding motif protein 14	-0.223
672087227	SHROOM2	shroom family member 2	-0.223
148747421	IGFBP2	insulin like growth factor binding protein 2	-0.222
149022387	NCKAP1	NCK associated protein 1	-0.222
56605704	SERINC3	serine incorporator 3	-0.222
544434017	N/A	N/A	-0.222
431907757	N/A	N/A	-0.222
747811827	HID1	HID1 domain containing	-0.221
157817171	KAT2A	lysine acetyltransferase 2A	-0.221
197927419	RNF14	ring finger protein 14	-0.221
672038342	XYLT1	xylosyltransferase 1	-0.221
62079283	ARMCX3	armadillo repeat containing, X-linked 3	-0.22
9910214	EIF5	eukaryotic translation initiation factor 5	-0.22
148673176	FABP7	fatty acid binding protein 7	-0.22
148676718	NDUFA8	NADH:ubiquinone oxidoreductase subunit A8	-0.22
52345385	PDIA6	protein disulfide isomerase family A member 6	-0.22
157823691	SPOCK2	SPARC/osteonectin, cwcv and kazal like domains proteoglycan 2	-0.22
564352460	ST3GAL3	ST3 beta-galactoside alpha-2,3-sialyltransferase 3	-0.22
27545420	TAOK1	TAO kinase 1	-0.22
882938997	ADAM22	ADAM metallopeptidase domain 22	-0.219
56605990	LRPPRC	leucine rich pentatricopeptide repeat containing	-0.219
157820913	SEMA6D	semaphorin 6D	-0.219
564400602	STAG2	stromal antigen 2	-0.219
148698430	N/A	N/A	-0.219
564338426	N/A	N/A	-0.219
157822919	GANAB	glucosidase II alpha subunit	-0.218
149016288	DNER	delta/notch like EGF repeat containing	-0.217
13929168	FAT1	FAT atypical cadherin 1	-0.217
189181716	OXCT1	3-oxoacid CoA-transferase 1	-0.217
398650620	ROCK2	Rho associated coiled-coil containing protein kinase 2	-0.217
149046617	MAGI2	membrane associated guanylate kinase, WW and PDZ domain containing 2	-0.216
70778983	SFPQ	splicing factor proline and glutamine rich	-0.216
672015267	N/A	N/A	-0.216
568931380	CHD5	chromodomain helicase DNA binding protein 5	-0.215
67078488	NBR1	NBR1, autophagy cargo receptor	-0.215
672036991	N/A	N/A	-0.215
58865560	ATP6V1C1	ATPase H+ transporting V1 subunit C1	-0.214
392353562	ATP8A2	ATPase phospholipid transporting 8A2	-0.213
149032539	HECW1	HECT, C2 and WW domain containing E3 ubiquitin protein ligase 1	-0.213
21326463	SIPA1L1	signal induced proliferation associated 1 like 1	-0.213
293349986	SMCHD1	structural maintenance of chromosomes flexible hinge domain containing 1	-0.213
488526308	N/A	N/A	-0.213
564304046	PLXNA1	plexin A1	-0.212
10946604	SEC61A2	Sec61 translocon alpha 2 subunit	-0.212
149015822	SLC9A6	solute carrier family 9 member A6	-0.212
157819063	SRPK2	SRSF protein kinase 2	-0.212
926705357	N/A	N/A	-0.212
157820847	ATP6V1G1	ATPase H+ transporting V1 subunit G1	-0.211
40786511	MICU1	mitochondrial calcium uptake 1	-0.211
16923986	RHOA	ras homolog family member A	-0.211
281306814	RPS6KA2	ribosomal protein S6 kinase A2	-0.211
817280433	N/A	N/A	-0.211
537146226	N/A	N/A	-0.211
880932026	N/A	N/A	-0.211
62088168	ELAVL2	ELAV like RNA binding protein 2	-0.21
157818715	UBQLN4	ubiquilin 4	-0.21
148702917	N/A	N/A	-0.21
19705535	PACS1	phosphofurin acidic cluster sorting protein 1	-0.209
67078460	PRKRA	protein activator of interferon induced protein kinase EIF2AK2	-0.209
189011622	TMEM50A	transmembrane protein 50A	-0.209
537236584	N/A	N/A	-0.209
149032750	N/A	N/A	-0.209
755517129	N/A	N/A	-0.209
25453410	CACNA1B	calcium voltage-gated channel subunit alpha1 B	-0.208
149023379	CHGB	chromogranin B	-0.208
37359962	PLPPR4	phospholipid phosphatase related 4	-0.208
13929024	PPP5C	protein phosphatase 5 catalytic subunit	-0.208
564393428	SNX2	sorting nexin 2	-0.208
564344879	N/A	N/A	-0.208
672056705	N/A	N/A	-0.208
6978751	CYP51A1	cytochrome P450 family 51 subfamily A member 1	-0.207
148704170	MTMR6	myotubularin related protein 6	-0.207
149045522	PNISR	PNN interacting serine and arginine rich protein	-0.207
19745186	CREB1	cAMP responsive element binding protein 1	-0.206
564367862	Dst	dystonin	-0.206
26345420	HNRNPF	heterogeneous nuclear ribonucleoprotein F	-0.206
3043568	IQSEC2	IQ motif and Sec7 domain 2	-0.206
158749540	NPEPPS	aminopeptidase puromycin sensitive	-0.206
149017087	RPRD1A	regulation of nuclear pre-mRNA domain containing 1A	-0.206
13929100	APBA1	amyloid beta precursor protein binding family A member 1	-0.205
564323057	ARMCX4	armadillo repeat containing, X-linked 4	-0.205
148696327	PTPRA	protein tyrosine phosphatase, receptor type A	-0.205
300797726	USP33	ubiquitin specific peptidase 33	-0.205
564304579	ATF7IP	activating transcription factor 7 interacting protein	-0.204
119614889	DYNLL2	dynein light chain LC8-type 2	-0.204
564353761	ECE1	endothelin converting enzyme 1	-0.204
564393851	N/A	N/A	-0.204
60360272	KLHL5	kelch like family member 5	-0.202
157819991	ABHD4	abhydrolase domain containing 4	-0.201
78214321	SGMS1	sphingomyelin synthase 1	-0.201
564364792	SNAP91	synaptosome associated protein 91	-0.201
219879773	UBE3B	ubiquitin protein ligase E3B	-0.201
564339428	ANKRD13C	ankyrin repeat domain 13C	-0.2
157820121	SLC12A6	solute carrier family 12 member 6	-0.2
672040941	ATRNL1	attractin like 1	-0.199
6978723	CTSV	cathepsin V	-0.199
913500389	N/A	N/A	-0.199
31542335	CACNA2D1	calcium voltage-gated channel auxiliary subunit alpha2delta 1	-0.198
27229292	SLC6A15	solute carrier family 6 member 15	-0.198
823415779	N/A	N/A	-0.198
625251453	N/A	N/A	-0.198
148675659	CSDE1	cold shock domain containing E1	-0.197
158303312	EFNB3	ephrin B3	-0.197
209870013	ITSN1	intersectin 1	-0.197
157816897	UHRF1BP1L	UHRF1 binding protein 1 like	-0.197
149031313	N/A	N/A	-0.197
299829287	DISP2	dispatched RND transporter family member 2	-0.196
564339312	FUBP1	far upstream element binding protein 1	-0.196
564346409	HIPK2	homeodomain interacting protein kinase 2	-0.196
564347292	ST3GAL5	ST3 beta-galactoside alpha-2,3-sialyltransferase 5	-0.196
281604092	VCAN	versican	-0.196
564366360	N/A	N/A	-0.196
189181702	TSPAN6	tetraspanin 6	-0.195
880915307	N/A	N/A	-0.195
672071650	N/A	N/A	-0.195
62543533	CHCHD2	coiled-coil-helix-coiled-coil-helix domain containing 2	-0.194
35215304	CLMP	CXADR like membrane protein	-0.194
564305341	FSD1L	fibronectin type III and SPRY domain containing 1 like	-0.193
158187544	PYGB	glycogen phosphorylase B	-0.193
37359832	SCRN1	secernin 1	-0.193
672042073	N/A	N/A	-0.193
198278575	BRCC3	BRCA1/BRCA2-containing complex subunit 3	-0.192
392333710	COL4A2	collagen type IV alpha 2 chain	-0.192
149019062	TMEM30A	transmembrane protein 30A	-0.192
[truncated: 1,730 more rows]
