# Supplementary material for: Autism-Related Transcription Factors Underlying the Sex-Specific Effects of Prenatal Bisphenol A Exposure on Transcriptome-Interactome Profiles in the Offspring Prefrontal Cortex
Source: Int J Mol Sci. 2021 Dec 8;22(24):13201. doi: 10.3390/ijms222413201 (PMC8708761; doi:10.3390/ijms222413201)
Supplement: Supplementary file 1 [file ijms-22-13201-s001.zip › Table S3.xlsx]

## Sheet: Sheet1
Table S3: List of differentially expressed genes in the prefrontal cortex of female rat pups prenatally exposed to BPA.
ID	Symbol	Entrez Gene Name	Expr Log Ratio
6681095	CYCS	cytochrome c, somatic	-9.692
672085486	EGLN1	egl-9 family hypoxia inducible factor 1	-9.69
564378315	Zfp853	zinc finger protein 853	-9.506
564375742	SLC26A11	solute carrier family 26 member 11	-9.147
148223355	ASAP2	ArfGAP with SH3 domain, ankyrin repeat and PH domain 2	-8.963
564312515	SH3PXD2B	SH3 and PX domains 2B	-8.842
672088045	N/A	N/A	-8.823
672087260	N/A	N/A	-8.771
672087260	N/A	N/A	-8.771
564307245	MIA2	melanoma inhibitory activity 2	-8.618
564324736	L3MBTL3	L3MBTL3, histone methyl-lysine binding protein	-8.558
28972363	DOCK4	dedicator of cytokinesis 4	-8.48
149048115	KHDC4	KH domain containing 4, pre-mRNA splicing factor	-8.422
564320724	Fbxo38	F-box protein 38	-8.418
109488483	KIAA0753	KIAA0753	-8.375
564378773	LOC100910838	neuronal tyrosine-phosphorylated phosphoinositide-3-kinase adapter 1-like	-8.344
564378773	LOC100910838	neuronal tyrosine-phosphorylated phosphoinositide-3-kinase adapter 1-like	-8.344
755541276	N/A	N/A	-8.335
672019127	N/A	N/A	-8.335
672089580	LOC103694865	TATA-binding protein-associated factor 2N-like	-8.331
293347435	PTPRD	protein tyrosine phosphatase, receptor type D	-8.214
942523340	CAPRIN2	caprin family member 2	-8.165
672059352	N/A	N/A	-8.15
149025029	SUSD6	sushi domain containing 6	-8.119
672019544	N/A	N/A	-8.119
293347435	PTPRD	protein tyrosine phosphatase, receptor type D	-8.033
564320724	Fbxo38	F-box protein 38	-8.022
672072794	N/A	N/A	-8.011
149021160	N/A	N/A	-8.011
564306696	SRBD1	S1 RNA binding domain 1	-7.977
47059175	GTF2H4	general transcription factor IIH subunit 4	-7.954
564317997	N/A	N/A	-7.954
672068318	PITPNM3	PITPNM family member 3	-7.852
18266692	SELENBP1	selenium binding protein 1	-7.833
564342632	TP53BP1	tumor protein p53 binding protein 1	-7.807
564312944	KIAA0753	KIAA0753	-7.775
149020413	Zfp599	zinc finger protein 599	-7.775
62644863	NUP188	nucleoporin 188	-7.741
564321169	CHD9	chromodomain helicase DNA binding protein 9	-7.735
589934569	N/A	N/A	-7.735
672088045	N/A	N/A	-7.714
672023109	COL12A1	collagen type XII alpha 1 chain	-7.672
149064065	ZMYM5	zinc finger MYM-type containing 5	-7.665
564296997	ZNF45	zinc finger protein 45	-7.651
149059984	IL13RA1	interleukin 13 receptor subunit alpha 1	-7.629
672062394	N/A	N/A	-7.57
404501522	NXNL1	nucleoredoxin like 1	-7.555
6690510	CHD9	chromodomain helicase DNA binding protein 9	-7.539
672015261	N/A	N/A	-7.539
564307173	HEATR5A	HEAT repeat containing 5A	-7.516
78000177	SORBS1	sorbin and SH3 domain containing 1	-7.5
149060944	N/A	N/A	-7.5
672027054	N/A	N/A	-7.476
568961599	VPS13C	vacuolar protein sorting 13 homolog C	-7.468
672066075	COL6A3	collagen type VI alpha 3 chain	-7.459
568992323	CSMD3	CUB and Sushi multiple domains 3	-7.443
149035005	IQCE	IQ motif containing E	-7.443
148704240	ZMYM2	zinc finger MYM-type containing 2	-7.443
672033554	LOC102557335	uncharacterized LOC102557335	-7.384
564317722	N/A	N/A	-7.358
564307783	TECPR2	tectonin beta-propeller repeat containing 2	-7.34
392332008	SLC38A10	solute carrier family 38 member 10	-7.331
957951696	MLIP	muscular LMNA interacting protein	-7.313
564380050	2410141K09Rik	RIKEN cDNA 2410141K09 gene	-7.295
148675846	FAM114A2	family with sequence similarity 114 member A2	-7.295
564355419	Nbas	neuroblastoma amplified sequence	-7.238
157821273	MFAP5	microfibril associated protein 5	-7.229
672041794	RGD1310081	similar to hypothetical protein FLJ13231	-7.2
109484871	HERC1	HECT and RLD domain containing E3 ubiquitin protein ligase family member 1	-7.15
568964358	OSBPL10	oxysterol binding protein like 10	-7.14
148682823	N/A	N/A	-7.14
608785644	NPAS3	neuronal PAS domain protein 3	-7.129
149049553	A2M	alpha-2-macroglobulin	-7.109
149020413	Zfp599	zinc finger protein 599	-7.087
68063179	N/A	N/A	-7.087
672025117	MBTD1	mbt domain containing 1	-7.044
568979790	NPAS3	neuronal PAS domain protein 3	-7.011
672019789	BTBD19	BTB domain containing 19	-6.977
672023724	PRICKLE4	prickle planar cell polarity protein 4	-6.954
672067514	N/A	N/A	-6.943
564311681	PIKFYVE	phosphoinositide kinase, FYVE-type zinc finger containing	-6.919
7242203	RLN1	relaxin 1	-6.919
537216146	N/A	N/A	-6.895
564400410	AMOT	angiomotin	-6.883
568931336	EPB41	erythrocyte membrane protein band 4.1	-6.87
148668227	GPC6	glypican 6	-6.858
157822579	UCKL1	uridine-cytidine kinase 1 like 1	-6.755
157787036	PRRX2	paired related homeobox 2	-6.714
157822109	AGPAT2	1-acylglycerol-3-phosphate O-acyltransferase 2	-6.658
57164139	Syne4	spectrin repeat containing, nuclear envelope family member 4	-6.658
148675846	FAM114A2	family with sequence similarity 114 member A2	-6.629
564329920	EMSY	EMSY, BRCA2 interacting transcriptional repressor	-6.6
672013014	N/A	N/A	-6.6
57012424	HLA-A	major histocompatibility complex, class I, A	-6.585
564307173	HEATR5A	HEAT repeat containing 5A	-6.57
564301284	Ttf1	transcription termination factor, RNA polymerase I	-6.57
19705467	Cyp2t4	cytochrome P450, family 2, subfamily t, polypeptide 4	-6.555
564296878	ZSWIM9	zinc finger SWIM-type containing 9	-6.555
569009290	TENM1	teneurin transmembrane protein 1	-6.539
507649089	N/A	N/A	-6.492
109483758	KIAA1024	KIAA1024	-6.426
564304274	ZNF248	zinc finger protein 248	-6.426
564388164	WAPL	WAPL cohesin release factor	-6.34
149064065	ZMYM5	zinc finger MYM-type containing 5	-6.322
672063675	N/A	N/A	-6.322
564297371	LOC102556967	zinc finger protein 484-like	-6.267
18959216	PGC	progastricsin	-6.267
564309671	KIAA0895	KIAA0895	-6.229
564310553	TOPBP1	DNA topoisomerase II binding protein 1	-6.229
392339806	CFAP69	cilia and flagella associated protein 69	-6.19
149031942	N/A	N/A	-6.17
293352633	FBRSL1	fibrosin like 1	-6.15
564393142	WDR36	WD repeat domain 36	-6.129
300798713	EDAR	ectodysplasin A receptor	-6.109
148684403	N/A	N/A	-6.109
672044124	N/A	N/A	-6.075
149046941	BEND3	BEN domain containing 3	-6.044
62899063	IL13RA1	interleukin 13 receptor subunit alpha 1	-6.044
568941576	IQSEC1	IQ motif and Sec7 domain 1	-6
300798687	MS4A15	membrane spanning 4-domains A15	-6
672070295	BAHCC1	BAH domain and coiled-coil containing 1	-5.925
672031167	C19orf57	chromosome 19 open reading frame 57	-5.883
564311685	PIKFYVE	phosphoinositide kinase, FYVE-type zinc finger containing	-5.883
13928740	RGN	regucalcin	-5.858
594061361	N/A	N/A	-5.858
564302768	KIAA1755	KIAA1755	-5.833
672022290	KIF21A	kinesin family member 21A	-5.833
672066092	UNC80	unc-80 homolog, NALCN channel complex subunit	-5.833
672023936	N/A	N/A	-5.833
672039093	N/A	N/A	-5.755
672070295	BAHCC1	BAH domain and coiled-coil containing 1	-5.728
197304784	IQSEC1	IQ motif and Sec7 domain 1	-5.7
672087664	N/A	N/A	-5.7
672046728	N/A	N/A	-5.7
149019727	2610318N02Rik	RIKEN cDNA 2610318N02 gene	-5.672
568972663	TSPOAP1	TSPO associated protein 1	-5.672
672040275	CPEB3	cytoplasmic polyadenylation element binding protein 3	-5.555
57527348	Oasl2	2'-5' oligoadenylate synthetase-like 2	-5.524
293349593	Pot1b	protection of telomeres 1B	-5.524
147907212	ASAP2	ArfGAP with SH3 domain, ankyrin repeat and PH domain 2	-5.492
564342627	TP53BP1	tumor protein p53 binding protein 1	-5.482
672056365	KIAA0586	KIAA0586	-5.459
70778849	Abcg3	ATP binding cassette subfamily G member 3	-5.426
568941582	IQSEC1	IQ motif and Sec7 domain 1	-5.358
293346251	TMEM62	transmembrane protein 62	-5.285
568906591	UNC80	unc-80 homolog, NALCN channel complex subunit	-5.248
672035395	DMWD	DM1 locus, WD repeat containing	-5.17
672019792	N/A	N/A	-5.17
293358899	ANKRD26	ankyrin repeat domain 26	-5.087
564303135	KMT2C	lysine methyltransferase 2C	-5.059
672013187	DMWD	DM1 locus, WD repeat containing	-5
880805457	GPR161	G protein-coupled receptor 161	-4.954
149031942	N/A	N/A	-4.954
300798670	TRPM5	transient receptor potential cation channel subfamily M member 5	-4.907
293348612	HELB	DNA helicase B	-4.858
16758770	F2RL1	F2R like trypsin receptor 1	-4.755
672088045	N/A	N/A	-4.737
293352381	PAN3	PAN3 poly(A) specific ribonuclease subunit	-4.585
564358455	RASAL3	RAS protein activator like 3	-4.524
208973290	WDR72	WD repeat domain 72	-4.524
568973498	TNRC6C	trinucleotide repeat containing 6C	-4.487
149050865	ITSN2	intersectin 2	-4.459
149020413	Zfp599	zinc finger protein 599	-4.459
564326713	ZC3H4	zinc finger CCCH-type containing 4	-4.456
564313508	BPTF	bromodomain PHD finger transcription factor	-4.433
293358899	ANKRD26	ankyrin repeat domain 26	-4.392
149025640	N/A	N/A	-4.375
50370130	PALLD	palladin, cytoskeletal associated protein	-4.329
564317925	SACS	sacsin molecular chaperone	-4.248
564313510	BPTF	bromodomain PHD finger transcription factor	-4.17
109492822	PAXBP1	PAX3 and PAX7 binding protein 1	-4.17
392342157	PHIP	pleckstrin homology domain interacting protein	-4.17
564329101	NMB	neuromedin B	-4.134
281604096	MYH8	myosin heavy chain 8	-4.087
157824180	TBX21	T-box 21	-4.087
564314434	N/A	N/A	-4.087
564392197	LOC684327	similar to inter-alpha (globulin) inhibitor H5	-4.042
215490074	SAP18	Sin3A associated protein 18	-4.019
392341425	PTPRB	protein tyrosine phosphatase, receptor type B	-3.921
109471717	SAMD9	sterile alpha motif domain containing 9	-3.916
62543527	TGIF1	TGFB induced factor homeobox 1	-3.858
672052394	N/A	N/A	-3.839
157818893	SHISA3	shisa family member 3	-3.755
109498003	ODR4	odr-4 GPCR localization factor homolog	-3.748
72535132	ST6GALNAC2	ST6 N-acetylgalactosaminide alpha-2,6-sialyltransferase 2	-3.719
755566692	HUWE1	HECT, UBA and WWE domain containing 1, E3 ubiquitin protein ligase	-3.705
148539991	FMO3	flavin containing monooxygenase 3	-3.595
14389305	MSLN	mesothelin	-3.585
564305557	PTPRD	protein tyrosine phosphatase, receptor type D	-3.585
300795966	TFAP2E	transcription factor AP-2 epsilon	-3.503
13929066	CPZ	carboxypeptidase Z	-3.484
564313516	BPTF	bromodomain PHD finger transcription factor	-3.478
480306394	Mcpt4	mast cell protease 4	-3.465
157818365	PM20D1	peptidase M20 domain containing 1	-3.459
62945382	SERTAD3	SERTA domain containing 3	-3.415
119120779	CHIT1	chitinase 1	-3.382
117647214	EDN3	endothelin 3	-3.375
114145772	LOC367195	similar to 60S RIBOSOMAL PROTEIN L7	-3.327
9910378	CDC42SE2	CDC42 small effector 2	-3.322
672022615	N/A	N/A	-3.285
149022356	CWC22	CWC22 spliceosome associated protein homolog	-3.282
755783452	N/A	N/A	-3.266
825706201	Omd	osteomodulin	-3.244
157823789	PIK3AP1	phosphoinositide-3-kinase adaptor protein 1	-3.205
157822391	OTOG	otogelin	-3.17
148669751	SMNDC1	survival motor neuron domain containing 1	-3.142
157818655	MPZL2	myelin protein zero like 2	-3.1
23618899	MYO7A	myosin VIIA	-3.087
40786432	KRT8	keratin 8	-3.051
564309734	IGSF9B	immunoglobulin superfamily member 9B	-3.018
156119589	FOXC2	forkhead box C2	-2.989
20514768	LOC100911794/Rin1	Ras and Rab interactor 1	-2.896
213512704	CPA3	carboxypeptidase A3	-2.891
6978791	EDN1	endothelin 1	-2.89
672082610	N/A	N/A	-2.882
58865654	EFEMP1	EGF containing fibulin extracellular matrix protein 1	-2.822
25742828	SCN7A	sodium voltage-gated channel alpha subunit 7	-2.807
6978575	TSPO	translocator protein	-2.807
194239635	Tpsab1	tryptase alpha/beta 1	-2.793
157822749	RGD1565355	similar to fatty acid translocase/CD36	-2.752
564296586	Zfp943	zinc finger prtoein 943	-2.743
564314671	VPS8	VPS8, CORVET complex subunit	-2.74
672033322	N/A	N/A	-2.73
569012000	KLF8	Kruppel like factor 8	-2.722
83035131	CMKLR1	chemerin chemokine-like receptor 1	-2.713
149021014	N/A	N/A	-2.711
58865836	SP140	SP140 nuclear body protein	-2.628
227430324	CASQ1	calsequestrin 1	-2.624
568933200	WDR86	WD repeat domain 86	-2.619
18426820	PPP1R14A	protein phosphatase 1 regulatory inhibitor subunit 14A	-2.607
672025361	BPTF	bromodomain PHD finger transcription factor	-2.602
947324855	N/A	N/A	-2.598
672022282	KIF21A	kinesin family member 21A	-2.569
157821081	TJP3	tight junction protein 3	-2.563
564323057	ARMCX4	armadillo repeat containing, X-linked 4	-2.559
31542125	ALOX15	arachidonate 15-lipoxygenase	-2.553
197313632	FRZB	frizzled related protein	-2.544
451770406	Nlrp1a	NLR family, pyrin domain containing 1A	-2.544
755548575	N/A	N/A	-2.534
6981376	PNLIP	pancreatic lipase	-2.532
672023724	PRICKLE4	prickle planar cell polarity protein 4	-2.532
149053435	N/A	N/A	-2.532
13929194	Sult1a1	sulfotransferase family 1A, phenol-preferring, member 1	-2.52
672080024	N/A	N/A	-2.509
564298041	GDPD5	glycerophosphodiester phosphodiesterase domain containing 5	-2.483
158533986	CRISPLD2	cysteine rich secretory protein LCCL domain containing 2	-2.478
821419425	N/A	N/A	-2.465
149057336	ZSCAN2	zinc finger and SCAN domain containing 2	-2.457
164519095	SLC9A2	solute carrier family 9 member A2	-2.446
60360628	ATP8A1	ATPase phospholipid transporting 8A1	-2.415
13242263	FRK	fyn related Src family tyrosine kinase	-2.415
62078965	SLC47A1	solute carrier family 47 member 1	-2.406
148747417	NT5E	5'-nucleotidase ecto	-2.392
672012836	N/A	N/A	-2.385
820987601	N/A	N/A	-2.358
755526551	SLC35F3	solute carrier family 35 member F3	-2.35
148703035	CLDN11	claudin 11	-2.348
67078506	IFIT2	interferon induced protein with tetratricopeptide repeats 2	-2.344
564350417	SLC26A7	solute carrier family 26 member 7	-2.34
164448680	HBB	hemoglobin subunit beta	-2.324
402534539	C2orf40	chromosome 2 open reading frame 40	-2.322
24308508	DUOX1	dual oxidase 1	-2.322
126722674	PLA2G4A	phospholipase A2 group IVA	-2.322
62078817	SGMS2	sphingomyelin synthase 2	-2.322
293353154	TBC1D1	TBC1 domain family member 1	-2.322
157822931	WNT16	Wnt family member 16	-2.322
148704924	TWIST1	twist family bHLH transcription factor 1	-2.313
149044855	N/A	N/A	-2.312
564375502	Mxra7	matrix-remodelling associated 7	-2.307
564320606	SEMA6A	semaphorin 6A	-2.299
148747563	GRIN2C	glutamate ionotropic receptor NMDA type subunit 2C	-2.293
982252965	N/A	N/A	-2.28
392342449	PRSS56	protease, serine 56	-2.274
884945546	N/A	N/A	-2.272
148692950	CDHR1	cadherin related family member 1	-2.259
6981430	PTGDS	prostaglandin D2 synthase	-2.259
21687108	TMEM37	transmembrane protein 37	-2.222
148704234	GJB2	gap junction protein beta 2	-2.209
268607712	SNED1	sushi, nidogen and EGF like domains 1	-2.209
158138494	PTPRC	protein tyrosine phosphatase, receptor type C	-2.202
158138505	SLC5A5	solute carrier family 5 member 5	-2.193
58331126	GJB6	gap junction protein beta 6	-2.191
83320086	RBM43	RNA binding motif protein 43	-2.184
564332022	N/A	N/A	-2.184
157817989	MDFI	MyoD family inhibitor	-2.178
158534000	CASC1	cancer susceptibility 1	-2.161
564311695	PIKFYVE	phosphoinositide kinase, FYVE-type zinc finger containing	-2.158
207522	TNNT2	troponin T2, cardiac type	-2.145
568975399	FAM114A2	family with sequence similarity 114 member A2	-2.143
672054770	LOC500584	similar to casein kinase 1, gamma 3 isoform 2	-2.135
57526957	ACY3	aminoacylase 3	-2.133
149061735	IGF2	insulin like growth factor 2	-2.112
148692015	FXYD1	FXYD domain containing ion transport regulator 1	-2.093
392340509	PTPRD	protein tyrosine phosphatase, receptor type D	-2.093
148702528	OTOP3	otopetrin 3	-2.087
56676350	PRSS35	protease, serine 35	-2.078
72255507	CD68	CD68 molecule	-2.074
13928688	Gsta1	glutathione S-transferase alpha 1	-2.07
672047351	RALGAPA2	Ral GTPase activating protein catalytic alpha subunit 2	-2.065
56961645	Fcna	ficolin A	-2.062
157823809	CD163	CD163 molecule	-2.061
225735575	ALDH1A2	aldehyde dehydrogenase 1 family member A2	-2.047
672018092	N/A	N/A	-2.045
13591983	LUM	lumican	-2.038
162138928	SLC13A3	solute carrier family 13 member 3	-2.037
57114338	SCN4B	sodium voltage-gated channel beta subunit 4	-2.032
672022659	N/A	N/A	-2.03
19924087	Akr1c14	aldo-keto reductase family 1, member C14	-2.02
672082323	N/A	N/A	-2.017
29293811	SERPINF1	serpin family F member 1	-2.015
6978807	EMP1	epithelial membrane protein 1	-2.006
19424348	SLC6A13	solute carrier family 6 member 13	-2.002
392332010	SLC38A10	solute carrier family 38 member 10	-1.997
109475482	COL8A2	collagen type VIII alpha 2 chain	-1.988
57526849	TNFSF13	TNF superfamily member 13	-1.987
6981108	ITGB4	integrin subunit beta 4	-1.985
157820147	TNFRSF10A	TNF receptor superfamily member 10a	-1.984
568983685	TMEM161B	transmembrane protein 161B	-1.976
9845234	ANXA2	annexin A2	-1.973
62078887	CLEC14A	C-type lectin domain containing 14A	-1.972
47058976	TYROBP	TYRO protein tyrosine kinase binding protein	-1.966
61557187	Apol3	apolipoprotein L, 3	-1.954
54312106	ZNF705A	zinc finger protein 705A	-1.948
755566690	HUWE1	HECT, UBA and WWE domain containing 1, E3 ubiquitin protein ligase	-1.945
74200445	PNPLA6	patatin like phospholipase domain containing 6	-1.945
672071704	N/A	N/A	-1.941
26393205	LPAR3	lysophosphatidic acid receptor 3	-1.939
148747506	ADAMTS1	ADAM metallopeptidase with thrombospondin type 1 motif 1	-1.936
71361621	VSTM4	V-set and transmembrane domain containing 4	-1.93
594100882	N/A	N/A	-1.922
564346042	IRF5	interferon regulatory factor 5	-1.921
148686443	N/A	N/A	-1.913
564312009	COL6A3	collagen type VI alpha 3 chain	-1.905
149067879	NUPR1	nuclear protein 1, transcriptional regulator	-1.904
71043880	COLEC12	collectin subfamily member 12	-1.9
392350322	DNAJC13	DnaJ heat shock protein family (Hsp40) member C13	-1.895
60460909	SLC13A4	solute carrier family 13 member 4	-1.879
212549639	ADAMTS2	ADAM metallopeptidase with thrombospondin type 1 motif 2	-1.874
25742601	PDGFD	platelet derived growth factor D	-1.868
76443687	SLC4A1	solute carrier family 4 member 1 (Diego blood group)	-1.868
537234259	N/A	N/A	-1.868
16758530	KLF4	Kruppel like factor 4	-1.865
61556986	TF	transferrin	-1.861
402794793	TMEM35B	transmembrane protein 35B	-1.861
16758400	KCNJ13	potassium voltage-gated channel subfamily J member 13	-1.86
672015224	N/A	N/A	-1.858
672081065	RGD1559908	similar to hypothetical protein	-1.857
564390739	N/A	N/A	-1.856
537228081	N/A	N/A	-1.848
568994907	PHLDB2	pleckstrin homology like domain family B member 2	-1.844
25742799	TLR4	toll like receptor 4	-1.843
148683901	MSI2	musashi RNA binding protein 2	-1.839
109498003	ODR4	odr-4 GPCR localization factor homolog	-1.839
309319796	COL18A1	collagen type XVIII alpha 1 chain	-1.836
148686343	MRGPRF	MAS related GPR family member F	-1.833
149053909	COL1A1	collagen type I alpha 1 chain	-1.827
77861917	CFH	complement factor H	-1.825
564321167	CHD9	chromodomain helicase DNA binding protein 9	-1.825
58219537	NAAA	N-acylethanolamine acid amidase	-1.824
293349510	STAC	SH3 and cysteine rich domain	-1.824
961766127	N/A	N/A	-1.822
672051147	N/A	N/A	-1.82
300797305	TMEM45A	transmembrane protein 45A	-1.817
300798598	MYOF	myoferlin	-1.816
6981154	Lgals5	lectin, galactose binding, soluble 5	-1.811
140970581	ENPEP	glutamyl aminopeptidase	-1.807
223365745	N/A	N/A	-1.804
149016584	ZNF606	zinc finger protein 606	-1.801
187282311	ISLR	immunoglobulin superfamily containing leucine rich repeat	-1.783
149016805	PSD3	pleckstrin and Sec7 domain containing 3	-1.78
157823511	TBX18	T-box 18	-1.779
564351511	RGD1565987	similar to F-box and leucine-rich repeat protein 18	-1.778
16758080	COL1A2	collagen type I alpha 2 chain	-1.774
54020664	DCN	decorin	-1.771
56090345	TMEM252	transmembrane protein 252	-1.77
38454258	ARHGAP27	Rho GTPase activating protein 27	-1.769
157818923	TRIM47	tripartite motif containing 47	-1.767
13540656	EMP3	epithelial membrane protein 3	-1.764
157822365	LAMC3	laminin subunit gamma 3	-1.764
564307079	ATXN7L1	ataxin 7 like 1	-1.76
6978527	AQP1	aquaporin 1 (Colton blood group)	-1.753
564308822	SLC45A4	solute carrier family 45 member 4	-1.746
672060073	CCNT1	cyclin T1	-1.74
727020071	N/A	N/A	-1.737
56090592	EMP2	epithelial membrane protein 2	-1.727
149056134	Zfp17	zinc finger protein 585B	-1.726
300797500	TRIM66	tripartite motif containing 66	-1.72
6754928	OSR1	odd-skipped related transciption factor 1	-1.718
564312007	COL6A3	collagen type VI alpha 3 chain	-1.716
16758408	HSPB8	heat shock protein family B (small) member 8	-1.708
16758600	RGS14	regulator of G protein signaling 14	-1.708
157822555	RIN3	Ras and Rab interactor 3	-1.7
109470195	TNKS1BP1	tankyrase 1 binding protein 1	-1.699
149019690	N/A	N/A	-1.697
8392983	BGN	biglycan	-1.696
155369293	AEBP1	AE binding protein 1	-1.693
6980976	GPC3	glypican 3	-1.693
392339435	WDR76	WD repeat domain 76	-1.686
532056233	N/A	N/A	-1.685
672085107	WDR59	WD repeat domain 59	-1.682
18104933	FMOD	fibromodulin	-1.68
16758666	TIMP1	TIMP metallopeptidase inhibitor 1	-1.674
19424274	WFDC1	WAP four-disulfide core domain 1	-1.67
51948432	EMCN	endomucin	-1.669
157821425	COL13A1	collagen type XIII alpha 1 chain	-1.667
274315796	SNTB2	syntrophin beta 2	-1.665
157821069	CPXM2	carboxypeptidase X, M14 family member 2	-1.663
564295968	ADGRG6	adhesion G protein-coupled receptor G6	-1.657
29789036	ITGAM	integrin subunit alpha M	-1.655
349732232	NFATC1	nuclear factor of activated T cells 1	-1.655
68342019	LRRC17	leucine rich repeat containing 17	-1.648
25453404	Crabp2/LOC100911902	cellular retinoic acid binding protein 2	-1.647
71043602	GPR4	G protein-coupled receptor 4	-1.646
392340953	ITSN2	intersectin 2	-1.645
6978857	FST	follistatin	-1.643
149056256	FXYD5	FXYD domain containing ion transport regulator 5	-1.638
564356749	N/A	N/A	-1.635
40018558	SERPING1	serpin family G member 1	-1.633
8393886	SLC22A6	solute carrier family 22 member 6	-1.629
42476116	FBLN5	fibulin 5	-1.626
672069941	N/A	N/A	-1.621
67846074	EHD2	EH domain containing 2	-1.619
312836829	ADAMTS12	ADAM metallopeptidase with thrombospondin type 1 motif 12	-1.618
38454234	COL27A1	collagen type XXVII alpha 1 chain	-1.611
755495595	PRRC2C	proline rich coiled-coil 2C	-1.61
194474004	COL14A1	collagen type XIV alpha 1 chain	-1.608
8393733	LOX	lysyl oxidase	-1.608
157786694	CAVIN1	caveolae associated protein 1	-1.605
58865396	FIGNL1	fidgetin like 1	-1.603
149064065	ZMYM5	zinc finger MYM-type containing 5	-1.603
13929146	CAPN6	calpain 6	-1.601
61557242	OLFML1	olfactomedin like 1	-1.599
149042270	LAS1L	LAS1 like, ribosome biogenesis factor	-1.598
399498521	ITPKA	inositol-trisphosphate 3-kinase A	-1.596
694937047	ARPC5L	actin related protein 2/3 complex subunit 5 like	-1.595
149020413	Zfp599	zinc finger protein 599	-1.585
149052470	ZNF454	zinc finger protein 454	-1.585
564297736	N/A	N/A	-1.585
672041558	N/A	N/A	-1.585
148702636	SPHK1	sphingosine kinase 1	-1.571
149039207	COL5A1	collagen type V alpha 1 chain	-1.555
564340633	OLFML2A	olfactomedin like 2A	-1.545
672074150	N/A	N/A	-1.545
47155565	ST8SIA5	ST8 alpha-N-acetyl-neuraminide alpha-2,8-sialyltransferase 5	-1.543
564310645	PLXNB1	plexin B1	-1.541
672022268	KIF21A	kinesin family member 21A	-1.531
564302924	TSHZ2	teashirt zinc finger homeobox 2	-1.53
114431230	CCDC80	coiled-coil domain containing 80	-1.528
347800740	SLCO2A1	solute carrier organic anion transporter family member 2A1	-1.528
62945330	SLC8B1	solute carrier family 8 member B1	-1.527
31982487	BMP7	bone morphogenetic protein 7	-1.525
884945546	N/A	N/A	-1.525
77628031	SP110	SP110 nuclear body protein	-1.519
19424254	ANGPTL2	angiopoietin like 2	-1.517
426020760	BRDT	bromodomain testis associated	-1.515
564302561	KIZ	kizuna centrosomal protein	-1.512
672023474	NKTR	natural killer cell triggering receptor	-1.509
149022401	ITGAV	integrin subunit alpha V	-1.508
149021126	MRC1	mannose receptor C-type 1	-1.507
16758024	SYT9	synaptotagmin 9	-1.507
4585467	Pvr	poliovirus receptor	-1.505
300797850	Fhod1	formin homology 2 domain containing 1	-1.504
61740621	RARRES2	retinoic acid receptor responder 2	-1.503
16758344	SEC16B	SEC16 homolog B, endoplasmic reticulum export factor	-1.499
149056503	Zfp60	zinc finger protein 60	-1.498
198278496	C1R	complement C1r	-1.497
300794610	PGM5	phosphoglucomutase 5	-1.493
157823857	SSPN	sarcospan	-1.49
625182464	N/A	N/A	-1.49
149046828	N/A	N/A	-1.489
672048470	TCFL5	transcription factor like 5	-1.487
12621134	MEGF6	multiple EGF like domains 6	-1.485
38454316	TLR3	toll like receptor 3	-1.485
157822843	WNT6	Wnt family member 6	-1.479
589956163	N/A	N/A	-1.476
564313676	FBF1	Fas binding factor 1	-1.475
48675870	PPP1R3B	protein phosphatase 1 regulatory subunit 3B	-1.475
13929084	THBD	thrombomodulin	-1.473
157822519	CBLN4	cerebellin 4 precursor	-1.47
399154114	KPNA2	karyopherin subunit alpha 2	-1.47
84662732	DNASE1L1	deoxyribonuclease 1 like 1	-1.469
564341926	N/A	N/A	-1.468
149024084	COL16A1	collagen type XVI alpha 1 chain	-1.466
149056609	DEDD2	death effector domain containing 2	-1.463
149043385	N/A	N/A	-1.463
2231145	N/A	N/A	-1.462
77628016	BAIAP2L1	BAI1 associated protein 2 like 1	-1.459
564399546	STARD8	StAR related lipid transfer domain containing 8	-1.459
149043399	TAPBP	TAP binding protein	-1.459
57516	ATAD3B	ATPase family, AAA domain containing 3B	-1.457
157817113	MASTL	microtubule associated serine/threonine kinase like	-1.453
226958688	RBP4	retinol binding protein 4	-1.453
149042883	LOC100365365	rCG32328-like	-1.452
672028781	NAA16	N(alpha)-acetyltransferase 16, NatA auxiliary subunit	-1.451
84370262	FNDC1	fibronectin type III domain containing 1	-1.449
13929182	VAMP8	vesicle associated membrane protein 8	-1.449
171846640	FBLN1	fibulin 1	-1.448
41054852	LGI4	leucine rich repeat LGI family member 4	-1.446
164518939	SLC7A11	solute carrier family 7 member 11	-1.446
13540697	NOV	nephroblastoma overexpressed	-1.445
84781640	FAM43A	family with sequence similarity 43 member A	-1.444
31077126	ROBO4	roundabout guidance receptor 4	-1.443
281604174	LRRC32	leucine rich repeat containing 32	-1.442
564383732	FAM114A1	family with sequence similarity 114 member A1	-1.439
564301698	LY75	lymphocyte antigen 75	-1.437
281485553	PARP4	poly(ADP-ribose) polymerase family member 4	-1.437
149018123	CLEC3B	C-type lectin domain family 3 member B	-1.436
16758130	WNT4	Wnt family member 4	-1.434
672029702	ZCCHC6	zinc finger CCHC-type containing 6	-1.434
157820637	LYVE1	lymphatic vessel endothelial hyaluronan receptor 1	-1.433
672083480	TNFAIP8	TNF alpha induced protein 8	-1.432
71043890	SMPDL3B	sphingomyelin phosphodiesterase acid like 3B	-1.431
148690852	FCGRT	Fc fragment of IgG receptor and transporter	-1.428
672027928	N/A	N/A	-1.427
392334002	CCDC3	coiled-coil domain containing 3	-1.426
157819239	COPZ2	coatomer protein complex subunit zeta 2	-1.424
33286888	GJA1	gap junction protein alpha 1	-1.423
157820517	CARD6	caspase recruitment domain family member 6	-1.422
125630384	ZC3HAV1	zinc finger CCCH-type containing, antiviral 1	-1.42
672029117	N/A	N/A	-1.418
6978847	FMO1	flavin containing monooxygenase 1	-1.417
564314532	LRCH3	leucine rich repeats and calponin homology domain containing 3	-1.413
6981522	SDC4	syndecan 4	-1.408
300794574	AHNAK	AHNAK nucleoprotein	-1.406
157822115	ROR1	receptor tyrosine kinase like orphan receptor 1	-1.404
392337738	LYSMD4	LysM domain containing 4	-1.399
817273427	N/A	N/A	-1.396
281427229	COL6A2	collagen type VI alpha 2 chain	-1.394
564327948	JOSD2	Josephin domain containing 2	-1.392
6981274	NMBR	neuromedin B receptor	-1.39
197927431	RT1-A	RT1 class I, locus A	-1.386
57164137	Eci3	enoyl-Coenzyme A delta isomerase 3	-1.383
672063748	N/A	N/A	-1.383
156347833	N/A	N/A	-1.383
564361059	CYTH4	cytohesin 4	-1.38
672027860	APBB2	amyloid beta precursor protein binding family B member 2	-1.379
285026497	ICAM5	intercellular adhesion molecule 5	-1.376
58865948	CREB3L2	cAMP responsive element binding protein 3 like 2	-1.375
48675379	CD36	CD36 molecule	-1.372
149025439	DICER1	dicer 1, ribonuclease III	-1.372
8394142	RAB27A	RAB27A, member RAS oncogene family	-1.372
62945368	ITGBL1	integrin subunit beta like 1	-1.371
157821541	ACSS3	acyl-CoA synthetase short chain family member 3	-1.366
68341959	CASTOR1	cytosolic arginine sensor for mTORC1 subunit 1	-1.364
157819481	RHPN2	rhophilin Rho GTPase binding protein 2	-1.364
148745261	ZIC2	Zic family member 2	-1.358
564342476	MGA	MGA, MAX dimerization protein	-1.357
300794803	SYNPO2	synaptopodin 2	-1.357
162287337	APOE	apolipoprotein E	-1.355
201066363	LOXL2	lysyl oxidase like 2	-1.354
762006036	MCUR1	mitochondrial calcium uniporter regulator 1	-1.354
6981280	NPR1	natriuretic peptide receptor 1	-1.352
28461151	SLC1A5	solute carrier family 1 member 5	-1.345
157823867	TLL1	tolloid like 1	-1.344
167830444	DCDC2	doublecortin domain containing 2	-1.342
157816965	DKK2	dickkopf WNT signaling pathway inhibitor 2	-1.339
157820241	Marveld1	MARVEL domain containing 1	-1.339
564375093	N/A	N/A	-1.337
201861690	TPK1	thiamin pyrophosphokinase 1	-1.335
829912534	N/A	N/A	-1.335
300795343	NHS	NHS actin remodeling regulator	-1.333
564296586	Zfp943	zinc finger prtoein 943	-1.332
401461786	CP	ceruloplasmin	-1.326
19705477	RNF39	ring finger protein 39	-1.326
569006768	N/A	N/A	-1.326
281604104	FRAT1	FRAT1, WNT signaling pathway regulator	-1.322
880805457	GPR161	G protein-coupled receptor 161	-1.322
56090485	M6PR	mannose-6-phosphate receptor, cation dependent	-1.322
759101041	N/A	N/A	-1.322
672031396	N/A	N/A	-1.322
3157995	DAB2	DAB2, clathrin adaptor protein	-1.319
149016251	DOCK10	dedicator of cytokinesis 10	-1.312
672076581	N/A	N/A	-1.312
672061705	KMT2A	lysine methyltransferase 2A	-1.311
9506953	PCOLCE	procollagen C-endopeptidase enhancer	-1.309
27675188	WFIKKN2	WAP, follistatin/kazal, immunoglobulin, kunitz and netrin domain containing 2	-1.307
157820567	FAM180A	family with sequence similarity 180 member A	-1.304
113205500	STAT6	signal transducer and activator of transcription 6	-1.301
564317714	Ktn1	kinectin 1	-1.299
293347270	OSGIN2	oxidative stress induced growth inhibitor family member 2	-1.299
194239651	DDIAS	DNA damage induced apoptosis suppressor	-1.298
672048712	KMT2C	lysine methyltransferase 2C	-1.295
218156285	CFB	complement factor B	-1.292
149021014	N/A	N/A	-1.291
149049654	CXCL12	C-X-C motif chemokine ligand 12	-1.29
300793702	GHDC	GH3 domain containing	-1.29
564370911	CHTF18	chromosome transmission fidelity factor 18	-1.288
40018578	FAM198B	family with sequence similarity 198 member B	-1.285
672079397	CCDC66	coiled-coil domain containing 66	-1.284
148699893	COL6A1	collagen type VI alpha 1 chain	-1.283
169234643	SLC16A11	solute carrier family 16 member 11	-1.281
18959230	SLC6A20	solute carrier family 6 member 20	-1.281
149055517	Hmgn5/Hmgn5b	high mobility group nucleosome binding domain 5B	-1.28
293340128	MIEF2	mitochondrial elongation factor 2	-1.279
29437351	FZD7	frizzled class receptor 7	-1.277
488510385	N/A	N/A	-1.275
402745263	COL11A1	collagen type XI alpha 1 chain	-1.274
564352536	Szt2	SZT2, KICSTOR complex subunit	-1.274
291490673	NGFR	nerve growth factor receptor	-1.272
76257398	Cdkn1c	cyclin-dependent kinase inhibitor 1C (P57)	-1.269
564310188	IGDCC4	immunoglobulin superfamily DCC subclass member 4	-1.269
672088045	N/A	N/A	-1.268
157819145	SMOC2	SPARC related modular calcium binding 2	-1.267
16758322	SYNGR2	synaptogyrin 2	-1.265
13928758	CTSK	cathepsin K	-1.264
149029159	N/A	N/A	-1.264
392334461	SASH1	SAM and SH3 domain containing 1	-1.263
28933457	GSTM1	glutathione S-transferase mu 1	-1.261
13786206	TPP1	tripeptidyl peptidase 1	-1.261
197333870	NID2	nidogen 2	-1.26
675801992	N/A	N/A	-1.258
198278529	ANGPT2	angiopoietin 2	-1.256
655886694	N/A	N/A	-1.251
197386987	HDX	highly divergent homeobox	-1.249
672027933	N/A	N/A	-1.249
166235131	MTCL1	microtubule crosslinking factor 1	-1.243
300797715	NDST4	N-deacetylase and N-sulfotransferase 4	-1.243
672062052	ITGA11	integrin subunit alpha 11	-1.242
564322493	RPGR	retinitis pigmentosa GTPase regulator	-1.241
8393057	SERPINH1	serpin family H member 1	-1.238
293344988	CCDC138	coiled-coil domain containing 138	-1.237
672084703	N/A	N/A	-1.237
672023280	N/A	N/A	-1.237
63147420	FOS	Fos proto-oncogene, AP-1 transcription factor subunit	-1.236
672076513	N/A	N/A	-1.236
823437316	N/A	N/A	-1.236
26329801	FAM149A	family with sequence similarity 149 member A	-1.235
672088045	N/A	N/A	-1.235
293344916	COL6A1	collagen type VI alpha 1 chain	-1.234
157817015	LDLRAP1	low density lipoprotein receptor adaptor protein 1	-1.231
157817191	CHML	CHM like, Rab escort protein 2	-1.228
402744047	SLC25A18	solute carrier family 25 member 18	-1.228
50979282	APOLD1	apolipoprotein L domain containing 1	-1.227
8394446	TGFBR3	transforming growth factor beta receptor 3	-1.227
300798436	NME6	NME/NM23 nucleoside diphosphate kinase 6	-1.226
12738847	MERTK	MER proto-oncogene, tyrosine kinase	-1.222
310772205	MAP7	microtubule associated protein 7	-1.221
86129546	ZDHHC22	zinc finger DHHC-type containing 22	-1.221
400153797	PLOD1	procollagen-lysine,2-oxoglutarate 5-dioxygenase 1	-1.218
56090301	NUDT5	nudix hydrolase 5	-1.213
18959244	HEPH	hephaestin	-1.212
672034240	N/A	N/A	-1.211
568948346	C15orf40	chromosome 15 open reading frame 40	-1.209
564318679	CCSER2	coiled-coil serine rich protein 2	-1.209
10181162	AKIP1	A-kinase interacting protein 1	-1.206
564367862	Dst	dystonin	-1.203
18426860	LEF1	lymphoid enhancer binding factor 1	-1.203
942065067	N/A	N/A	-1.203
194097361	CDC42BPG	CDC42 binding protein kinase gamma	-1.201
586908220	ARHGAP44	Rho GTPase activating protein 44	-1.198
672046728	N/A	N/A	-1.197
9845261	LGALS1	galectin 1	-1.193
6978737	CYP1B1	cytochrome P450 family 1 subfamily B member 1	-1.19
55741551	CHCHD10	coiled-coil-helix-coiled-coil-helix domain containing 10	-1.189
564313510	BPTF	bromodomain PHD finger transcription factor	-1.186
817259544	N/A	N/A	-1.186
58865632	ARHGAP24	Rho GTPase activating protein 24	-1.183
672061192	ANLN	anillin actin binding protein	-1.182
672024181	OBSL1	obscurin like 1	-1.18
564316927	FRYL	FRY like transcription coactivator	-1.178
300797222	ANKRD13C	ankyrin repeat domain 13C	-1.172
47059173	IER3	immediate early response 3	-1.171
198386343	TRPS1	transcriptional repressor GATA binding 1	-1.171
672085276	PIEZO1	piezo type mechanosensitive ion channel component 1	-1.166
50510769	SV2C	synaptic vesicle glycoprotein 2C	-1.166
984128285	N/A	N/A	-1.166
148664646	GYPC	glycophorin C (Gerbich blood group)	-1.161
149039662	LAMA2	laminin subunit alpha 2	-1.158
109480102	SMARCC2	SWI/SNF related, matrix associated, actin dependent regulator of chromatin subfamily c member 2	-1.157
164607119	SUMF2	sulfatase modifying factor 2	-1.156
564312627	ZFP62	ZFP62 zinc finger protein	-1.156
13540699	NRP2	neuropilin 2	-1.154
56090564	GALM	galactose mutarotase	-1.153
157823279	CGNL1	cingulin like 1	-1.152
564300462	DCHS2	dachsous cadherin-related 2	-1.148
392340108	TMCC1	transmembrane and coiled-coil domain family 1	-1.147
149045719	PIGO	phosphatidylinositol glycan anchor biosynthesis class O	-1.145
149065838	N/A	N/A	-1.145
564319108	ADGRA2	adhesion G protein-coupled receptor A2	-1.143
12833000	Pcp4l1	Purkinje cell protein 4-like 1	-1.142
672014912	SORBS1	sorbin and SH3 domain containing 1	-1.141
672016913	COBLL1	cordon-bleu WH2 repeat protein like 1	-1.138
126723733	PLA2G16	phospholipase A2 group XVI	-1.138
149041229	N/A	N/A	-1.138
564315959	CEP350	centrosomal protein 350	-1.134
157819811	C21orf91	chromosome 21 open reading frame 91	-1.13
149065113	GRM8	glutamate metabotropic receptor 8	-1.13
77404411	SFT2D2	SFT2 domain containing 2	-1.13
149015740	N/A	N/A	-1.13
625262091	N/A	N/A	-1.128
300793858	PARP14	poly(ADP-ribose) polymerase family member 14	-1.127
71361637	STRA6	stimulated by retinoic acid 6	-1.127
157817743	CDH5	cadherin 5	-1.126
149047034	N/A	N/A	-1.126
158508544	DDR2	discoidin domain receptor tyrosine kinase 2	-1.119
157819653	CBR3	carbonyl reductase 3	-1.115
157824146	ITGA5	integrin subunit alpha 5	-1.115
164565435	SYNJ2	synaptojanin 2	-1.115
6754024	GNG4	G protein subunit gamma 4	-1.111
568966731	HMG20B	high mobility group 20B	-1.11
109488672	SLFN5	schlafen family member 5	-1.11
56605774	NFKB2	nuclear factor kappa B subunit 2	-1.108
42476287	TGM2	transglutaminase 2	-1.107
13786164	CDH1	cadherin 1	-1.106
149038513	SYNE1	spectrin repeat containing nuclear envelope protein 1	-1.106
157823179	SOX7	SRY-box 7	-1.105
109495817	GLT1D1	glycosyltransferase 1 domain containing 1	-1.104
198442873	CDC14A	cell division cycle 14A	-1.102
157824136	Zic3	Zic family member 3	-1.101
71037403	MYL12B	myosin light chain 12B	-1.1
149018406	ALS2CL	ALS2 C-terminal like	-1.098
564355112	EMILIN1	elastin microfibril interfacer 1	-1.095
564374948	MRC2	mannose receptor C type 2	-1.095
6978545	ATP1A2	ATPase Na+/K+ transporting subunit alpha 2	-1.092
149039011	NAIF1	nuclear apoptosis inducing factor 1	-1.092
765099162	RHPN1	rhophilin Rho GTPase binding protein 1	-1.092
149018731	TMEM108	transmembrane protein 108	-1.091
913518709	N/A	N/A	-1.091
148681013	SYT14	synaptotagmin 14	-1.09
157820949	SAMD5	sterile alpha motif domain containing 5	-1.088
82654202	METTL7A	methyltransferase like 7A	-1.087
300798228	GAREM2	GRB2 associated regulator of MAPK1 subtype 2	-1.086
94400786	TGFBR2	transforming growth factor beta receptor 2	-1.085
56606082	C1QA	complement C1q A chain	-1.084
13786192	APLNR	apelin receptor	-1.083
21687012	CACNG5	calcium voltage-gated channel auxiliary subunit gamma 5	-1.082
162287200	CD82	CD82 molecule	-1.082
300116243	JAK3	Janus kinase 3	-1.082
149053435	N/A	N/A	-1.082
74142284	DSE	dermatan sulfate epimerase	-1.081
293356488	RIC1	RIC1 homolog, RAB6A GEF complex partner 1	-1.081
148704596	L3HYPDH	trans-L-3-hydroxyproline dehydratase	-1.08
564350006	PREX2	phosphatidylinositol-3,4,5-trisphosphate dependent Rac exchange factor 2	-1.079
46485412	ABCA7	ATP binding cassette subfamily A member 7	-1.075
20302095	C1S	complement C1s	-1.074
61889119	TNFSF12	TNF superfamily member 12	-1.074
12248187	P2RY12	purinergic receptor P2Y12	-1.071
149060755	APOD	apolipoprotein D	-1.068
148704735	N/A	N/A	-1.067
6981564	SMO	smoothened, frizzled class receptor	-1.066
293341811	PRR14L	proline rich 14 like	-1.063
254540181	MOV10	Mov10 RISC complex RNA helicase	-1.061
6981520	SDC2	syndecan 2	-1.061
149060412	N/A	N/A	-1.061
281332166	GPR158	G protein-coupled receptor 158	-1.058
149064065	ZMYM5	zinc finger MYM-type containing 5	-1.058
300388140	MYLK	myosin light chain kinase	-1.057
407228400	Col15a1/LOC100909752	collagen type XV alpha 1 chain	-1.056
157821941	TRAF2	TNF receptor associated factor 2	-1.055
393715123	KANK2	KN motif and ankyrin repeat domains 2	-1.054
4758448	GNG11	G protein subunit gamma 11	-1.051
149050087	N/A	N/A	-1.049
149034958	ZNF12	zinc finger protein 12	-1.048
564310904	N/A	N/A	-1.047
11560101	GCNT1	glucosaminyl (N-acetyl) transferase 1, core 2	-1.046
282158051	MYH11	myosin heavy chain 11	-1.046
564330609	SYT17	synaptotagmin 17	-1.046
293362695	Akap17b	A kinase (PRKA) anchor protein 17B	-1.04
39104628	SORBS1	sorbin and SH3 domain containing 1	-1.039
564322860	NHSL2	NHS like 2	-1.037
293359449	TRABD2B	TraB domain containing 2B	-1.035
568914626	GARNL3	GTPase activating Rap/RanGAP domain like 3	-1.034
149068766	PLEKHB1	pleckstrin homology domain containing B1	-1.031
9506405	ARPC1B	actin related protein 2/3 complex subunit 1B	-1.03
625206860	N/A	N/A	-1.03
255759960	SHC1	SHC adaptor protein 1	-1.029
162287180	ENPP3	ectonucleotide pyrophosphatase/phosphodiesterase 3	-1.027
11761541	PTTG1	pituitary tumor-transforming 1	-1.026
157821557	CD248	CD248 molecule	-1.024
312147379	LAMA1	laminin subunit alpha 1	-1.023
148690851	RCN3	reticulocalbin 3	-1.022
655644820	N/A	N/A	-1.022
149016012	KANSL1L	KAT8 regulatory NSL complex subunit 1 like	-1.02
148699227	MYADM	myeloid associated differentiation marker	-1.018
148693270	DOCK6	dedicator of cytokinesis 6	-1.017
149062946	EPHB4	EPH receptor B4	-1.016
149019004	IBTK	inhibitor of Bruton tyrosine kinase	-1.014
404247454	COL26A1	collagen type XXVI alpha 1 chain	-1.013
29789140	GRM6	glutamate metabotropic receptor 6	-1.012
672044124	N/A	N/A	-1.012
13929176	WFS1	wolframin ER transmembrane glycoprotein	-1.011
406719604	SLC9A9	solute carrier family 9 member A9	-1.008
403310668	FOXC1	forkhead box C1	-1.007
57527919	GPD1	glycerol-3-phosphate dehydrogenase 1	-1.007
672032215	REPS2	RALBP1 associated Eps domain containing 2	-1.007
672071786	N/A	N/A	-1.007
13591914	ANPEP	alanyl aminopeptidase, membrane	-1.006
564383837	SOD3	superoxide dismutase 3	-1.005
149063212	TMEM132C	transmembrane protein 132C	-1.005
50510321	ANGPT1	angiopoietin 1	-1
300798350	LRRK1	leucine rich repeat kinase 1	-1
157824208	NTNG1	netrin G1	-1
13928806	P2RX4	purinergic receptor P2X 4	-1
404247433	SVIL	supervillin	-1
672012705	SYNE1	spectrin repeat containing nuclear envelope protein 1	-1
564325831	Zfp945	zinc finger protein 945	-1
149064540	N/A	N/A	-1
752423229	N/A	N/A	-1
537361028	PNPLA3	patatin like phospholipase domain containing 3	-0.998
564377502	EIF4G1	eukaryotic translation initiation factor 4 gamma 1	-0.997
70794782	RBMS2	RNA binding motif single stranded interacting protein 2	-0.994
52138595	F3	coagulation factor III, tissue factor	-0.992
148692790	WNT5A	Wnt family member 5A	-0.992
148689145	CPNE4	copine 4	-0.989
300795283	SHROOM4	shroom family member 4	-0.988
124378035	TNRC6C	trinucleotide repeat containing 6C	-0.988
672048013	N/A	N/A	-0.988
157787147	TEK	TEK receptor tyrosine kinase	-0.987
13929116	REST	RE1 silencing transcription factor	-0.986
293342200	DGKH	diacylglycerol kinase eta	-0.985
17432904	ERBB3	erb-b2 receptor tyrosine kinase 3	-0.985
157822859	RREB1	ras responsive element binding protein 1	-0.985
634841768	N/A	N/A	-0.985
672082610	N/A	N/A	-0.985
564310195	ANKDD1A	ankyrin repeat and death domain containing 1A	-0.984
157822313	LOC100910581/Ppp1r35	protein phosphatase 1, regulatory subunit 35	-0.983
564382262	Ptpn14	protein tyrosine phosphatase, non-receptor type 14	-0.983
392355542	Kctd12b	potassium channel tetramerisation domain containing 12b	-0.981
112983748	VSIR	V-set immunoregulatory receptor	-0.979
8392881	AIF1	allograft inflammatory factor 1	-0.977
16923978	SLC26A2	solute carrier family 26 member 2	-0.975
108935976	DISC1	disrupted in schizophrenia 1	-0.974
667667735	KISS1R	KISS1 receptor	-0.973
77404382	CALCR	calcitonin receptor	-0.97
564368910	FN1	fibronectin 1	-0.969
157820831	RCSD1	RCSD domain containing 1	-0.968
731497215	N/A	N/A	-0.967
347300453	SLC16A12	solute carrier family 16 member 12	-0.965
672058561	N/A	N/A	-0.964
392337738	LYSMD4	LysM domain containing 4	-0.96
19424174	DNPH1	2'-deoxynucleoside 5'-phosphate N-hydrolase 1	-0.959
148747464	SCD	stearoyl-CoA desaturase	-0.958
201861490	GUCD1	guanylyl cyclase domain containing 1	-0.956
126722711	IGF1	insulin like growth factor 1	-0.955
157818625	SLC2A12	solute carrier family 2 member 12	-0.955
690969208	MCC	mutated in colorectal cancers	-0.954
6981032	HMOX1	heme oxygenase 1	-0.952
29789038	BMP6	bone morphogenetic protein 6	-0.951
6978595	CAMK2D	calcium/calmodulin dependent protein kinase II delta	-0.951
564333152	N/A	N/A	-0.951
564299691	N/A	N/A	-0.95
625292335	N/A	N/A	-0.948
392340768	DISP3	dispatched RND transporter family member 3	-0.946
15011857	SELENOP	selenoprotein P	-0.946
672075022	N/A	N/A	-0.946
157823313	KANK3	KN motif and ankyrin repeat domains 3	-0.945
62078689	CYYR1	cysteine and tyrosine rich 1	-0.944
209954806	PIGN	phosphatidylinositol glycan anchor biosynthesis class N	-0.944
18777755	Slco1a4	solute carrier organic anion transporter family, member 1a4	-0.944
9437326	SLC4A4	solute carrier family 4 member 4	-0.943
803011834	N/A	N/A	-0.943
119964700	EMX2	empty spiracles homeobox 2	-0.938
28461161	LDLR	low density lipoprotein receptor	-0.938
50054384	CSF1	colony stimulating factor 1	-0.937
157818187	Tfap2d	transcription factor AP-2 delta	-0.937
75832132	ESYT1	extended synaptotagmin 1	-0.936
157820751	FAM241A	family with sequence similarity 241 member A	-0.936
392348438	NIPAL3	NIPA like domain containing 3	-0.936
188595680	SPHKAP	SPHK1 interactor, AKAP domain containing	-0.936
25453402	ABCB1	ATP binding cassette subfamily B member 1	-0.933
62079275	Ptges3l1	prostaglandin E synthase 3-like 1	-0.933
27465571	BRINP3	BMP/retinoic acid inducible neural specific 3	-0.932
148747414	GDA	guanine deaminase	-0.932
62644808	ADAMTSL2	ADAMTS like 2	-0.931
672048916	N/A	N/A	-0.929
8394443	TFPI	tissue factor pathway inhibitor	-0.926
149034092	Grid1	glutamate ionotropic receptor delta type subunit 1	-0.922
25282445	ENTPD2	ectonucleoside triphosphate diphosphohydrolase 2	-0.92
148667878	IGFBP5	insulin like growth factor binding protein 5	-0.919
166064014	PRCP	prolylcarboxypeptidase	-0.919
149042879	N/A	N/A	-0.918
166999225	GRM1	glutamate metabotropic receptor 1	-0.915
300794780	GPSM2	G protein signaling modulator 2	-0.914
209862829	SEMA3E	semaphorin 3E	-0.914
8393002	BTG2	BTG anti-proliferation factor 2	-0.913
149060525	FSTL1	follistatin like 1	-0.912
803317004	N/A	N/A	-0.912
260271475	CCHCR1	coiled-coil alpha-helical rod protein 1	-0.909
149036738	Slc41a3	solute carrier family 41, member 3	-0.904
307548437	NYAP2	neuronal tyrosine-phosphorylated phosphoinositide-3-kinase adaptor 2	-0.903
6978773	DPP4	dipeptidyl peptidase 4	-0.902
564340177	SETX	senataxin	-0.902
564311678	PLEKHM3	pleckstrin homology domain containing M3	-0.9
145046230	SPP1	secreted phosphoprotein 1	-0.9
307078146	UACA	uveal autoantigen with coiled-coil domains and ankyrin repeats	-0.9
457866801	PCSK5	proprotein convertase subtilisin/kexin type 5	-0.899
158186732	GFAP	glial fibrillary acidic protein	-0.897
281332093	ACYP2	acylphosphatase 2	-0.896
28461163	IGSF1	immunoglobulin superfamily member 1	-0.896
148679892	WLS	wntless Wnt ligand secretion mediator	-0.895
148677309	CMC1	C-X9-C motif containing 1	-0.894
149046847	ANTXR2	anthrax toxin receptor 2	-0.893
198041781	GLTPD2	glycolipid transfer protein domain containing 2	-0.893
386781426	ITGAE	integrin subunit alpha E	-0.892
6981128	KDR	kinase insert domain receptor	-0.892
197927244	TIE1	tyrosine kinase with immunoglobulin like and EGF like domains 1	-0.888
157823879	NUDT12	nudix hydrolase 12	-0.885
281371499	COL5A2	collagen type V alpha 2 chain	-0.884
755566692	HUWE1	HECT, UBA and WWE domain containing 1, E3 ubiquitin protein ligase	-0.883
62647202	KRBA1	KRAB-A domain containing 1	-0.881
672083937	TSHZ1	teashirt zinc finger homeobox 1	-0.881
300794843	IQGAP3	IQ motif containing GTPase activating protein 3	-0.879
300796169	SP8	Sp8 transcription factor	-0.879
20806147	CD48	CD48 molecule	-0.877
564314685	EIF4G1	eukaryotic translation initiation factor 4 gamma 1	-0.877
149022853	KCNA4	potassium voltage-gated channel subfamily A member 4	-0.876
155369305	PBXIP1	PBX homeobox interacting protein 1	-0.876
238054317	RPP40	ribonuclease P/MRP subunit p40	-0.874
157822353	Hells/LOC100911660	helicase, lymphoid specific	-0.872
568930638	HSPG2	heparan sulfate proteoglycan 2	-0.87
672042306	N/A	N/A	-0.868
149040047	SYNPR	synaptoporin	-0.867
167555121	CNTLN	centlein	-0.865
157820155	MRPL32	mitochondrial ribosomal protein L32	-0.865
13569846	PARVA	parvin alpha	-0.863
281182657	TMA16	translation machinery associated 16 homolog	-0.863
11560111	ADGRL4	adhesion G protein-coupled receptor L4	-0.862
62078977	PDIA5	protein disulfide isomerase family A member 5	-0.861
550513	FOXQ1	forkhead box Q1	-0.86
157822897	FAAP20	Fanconi anemia core complex associated protein 20	-0.859
76880449	NFS1	NFS1, cysteine desulfurase	-0.858
46485389	KIRREL1	kirre like nephrin family adhesion molecule 1	-0.855
672060652	N/A	N/A	-0.853
47523966	PHACTR2	phosphatase and actin regulator 2	-0.852
564300505	SH3D19	SH3 domain containing 19	-0.851
564321849	KCTD20	potassium channel tetramerization domain containing 20	-0.85
12849161	NRARP	NOTCH regulated ankyrin repeat protein	-0.849
149051152	N/A	N/A	-0.848
61557097	AXL	AXL receptor tyrosine kinase	-0.845
74192518	MDFIC	MyoD family inhibitor domain containing	-0.845
71043680	TUBB6	tubulin beta 6 class V	-0.844
25282459	FZD2	frizzled class receptor 2	-0.843
149025210	JDP2	Jun dimerization protein 2	-0.843
564323194	Col4a5	collagen type IV alpha 5 chain	-0.842
672066486	SHISA9	shisa family member 9	-0.842
157818393	BICC1	BicC family RNA binding protein 1	-0.841
149041357	RGD1311744	similar to RIKEN cDNA 5830475I06	-0.841
55741859	XRCC4	X-ray repair cross complementing 4	-0.84
25742686	ELOVL6	ELOVL fatty acid elongase 6	-0.838
293346766	TCAF1	TRPM8 channel associated factor 1	-0.838
226698394	UNC80	unc-80 homolog, NALCN channel complex subunit	-0.838
564303143	KMT2C	lysine methyltransferase 2C	-0.837
77695926	STAT1	signal transducer and activator of transcription 1	-0.837
565655	ZIC1	Zic family member 1	-0.837
157817336	KIN	Kin17 DNA and RNA binding protein	-0.834
149059246	N/A	N/A	-0.834
157818577	LPAR4	lysophosphatidic acid receptor 4	-0.833
149066585	NAB2	NGFI-A binding protein 2	-0.833
6981574	SPARC	secreted protein acidic and cysteine rich	-0.833
672074697	ILDR2	immunoglobulin like domain containing receptor 2	-0.831
6978721	CTSH	cathepsin H	-0.83
325530254	FAM109A	family with sequence similarity 109 member A	-0.83
58865882	TM9SF1	transmembrane 9 superfamily member 1	-0.83
157822133	VCL	vinculin	-0.83
392331598	MPV17L	MPV17 mitochondrial inner membrane protein like	-0.828
392331598	MPV17L	MPV17 mitochondrial inner membrane protein like	-0.828
157821719	CPM	carboxypeptidase M	-0.827
164448680	HBB	hemoglobin subunit beta	-0.827
148704682	N/A	N/A	-0.827
395759219	AQP4	aquaporin 4	-0.826
61889085	GADD45A	growth arrest and DNA damage inducible alpha	-0.825
16758726	SLC17A7	solute carrier family 17 member 7	-0.824
564367862	Dst	dystonin	-0.823
564344520	LOC102555457	engulfment and cell motility protein 2-like	-0.821
983131839	RYR3	ryanodine receptor 3	-0.82
157819569	TEAD2	TEA domain transcription factor 2	-0.82
672054622	MINOS1-NBL1/NBL1	neuroblastoma 1, DAN family BMP antagonist	-0.819
205235	Slc6a7	solute carrier family 6 member 7	-0.819
672083937	TSHZ1	teashirt zinc finger homeobox 1	-0.817
795140840	N/A	N/A	-0.817
293349337	COL12A1	collagen type XII alpha 1 chain	-0.816
7106349	LYNX1	Ly6/neurotoxin 1	-0.815
392338425	FAM184A	family with sequence similarity 184 member A	-0.814
403225019	SGO2	shugoshin 2	-0.813
149022245	SCRN3	secernin 3	-0.811
16758028	PDLIM5	PDZ and LIM domain 5	-0.81
30027645	GHR	growth hormone receptor	-0.809
524957674	N/A	N/A	-0.809
157818993	NXN	nucleoredoxin	-0.808
392334509	N/A	N/A	-0.808
564314434	N/A	N/A	-0.807
149050030	MTRF1	mitochondrial translation release factor 1	-0.805
564338679	Usp53	ubiquitin specific peptidase 53	-0.805
293342292	FAM208A	family with sequence similarity 208 member A	-0.804
12621098	EPHX2	epoxide hydrolase 2	-0.803
568959295	Msantd2	Myb/SANT-like DNA-binding domain containing 2	-0.803
13591940	DPYD	dihydropyrimidine dehydrogenase	-0.802
11693162	INSIG1	insulin induced gene 1	-0.802
149038394	N/A	N/A	-0.802
157823203	CCDC126	coiled-coil domain containing 126	-0.801
19745164	CAVIN3	caveolae associated protein 3	-0.8
62078751	GRAMD2B	GRAM domain containing 2B	-0.8
16758482	P3H1	prolyl 3-hydroxylase 1	-0.8
56090642	AGTRAP	angiotensin II receptor associated protein	-0.799
50510463	PRUNE2	prune homolog 2	-0.799
149041833	N/A	N/A	-0.799
157820991	Agfg2	ArfGAP with FG repeats 2	-0.798
149055779	SLC17A6	solute carrier family 17 member 6	-0.798
157822577	MAN1C1	mannosidase alpha class 1C member 1	-0.797
336285191	ZFPM1	zinc finger protein, FOG family member 1	-0.797
564302924	TSHZ2	teashirt zinc finger homeobox 2	-0.796
1478205	PPP1R14B	protein phosphatase 1 regulatory inhibitor subunit 14B	-0.795
537193698	N/A	N/A	-0.795
72255513	AGA	aspartylglucosaminidase	-0.793
6981306	TNFRSF11B	TNF receptor superfamily member 11b	-0.792
6978505	ANXA5	annexin A5	-0.791
293348472	ZFR2	zinc finger RNA binding protein 2	-0.791
61557172	GULP1	GULP, engulfment adaptor PTB domain containing 1	-0.79
672061813	ACSBG1	acyl-CoA synthetase bubblegum family member 1	-0.788
149024838	MXRA8	matrix remodeling associated 8	-0.788
374253859	CPNE3	copine 3	-0.786
61557127	NNT	nicotinamide nucleotide transhydrogenase	-0.784
157820835	Pskh1	protein serine kinase H1	-0.784
20806173	IL11RA	interleukin 11 receptor subunit alpha	-0.782
672058571	N/A	N/A	-0.781
71043778	PXDC1	PX domain containing 1	-0.78
145386553	PROS1	protein S	-0.779
880877024	N/A	N/A	-0.779
74184716	Kat6b	K(lysine) acetyltransferase 6B	-0.778
157818137	RECK	reversion inducing cysteine rich protein with kazal motifs	-0.777
149023046	N/A	N/A	-0.777
157819033	RNASET2	ribonuclease T2	-0.776
672043249	DENND4B	DENN domain containing 4B	-0.772
50925903	MTM1	myotubularin 1	-0.772
392338379	SLC26A8	solute carrier family 26 member 8	-0.771
300797762	MTMR11	myotubularin related protein 11	-0.77
197304791	CRTAC1	cartilage acidic protein 1	-0.768
149026486	DAP	death associated protein	-0.766
6754808	NDP	NDP, norrin cystine knot growth factor	-0.765
564394961	N/A	N/A	-0.765
564352993	LCK	LCK proto-oncogene, Src family tyrosine kinase	-0.764
399124777	GLS2	glutaminase 2	-0.763
815891318	ENTPD1	ectonucleoside triphosphate diphosphohydrolase 1	-0.762
77157785	KLF5	Kruppel like factor 5	-0.762
146262019	MMP2	matrix metallopeptidase 2	-0.762
77404371	DNAJC12	DnaJ heat shock protein family (Hsp40) member C12	-0.761
564389875	ARHGEF10	Rho guanine nucleotide exchange factor 10	-0.76
51948408	FUCA2	alpha-L-fucosidase 2	-0.76
109497496	MMAB	methylmalonic aciduria (cobalamin deficiency) cblB type	-0.759
564354291	GPR153	G protein-coupled receptor 153	-0.758
157819667	SLC41A1	solute carrier family 41 member 1	-0.757
149053852	HLF	HLF, PAR bZIP transcription factor	-0.756
157818709	TMEM205	transmembrane protein 205	-0.755
8392855	ADCYAP1	adenylate cyclase activating polypeptide 1	-0.754
731457978	N/A	N/A	-0.753
77628000	NIT2	nitrilase family member 2	-0.752
73487332	C1orf115	chromosome 1 open reading frame 115	-0.751
880939564	N/A	N/A	-0.751
157817660	EBF3	early B cell factor 3	-0.75
281371490	LAMC1	laminin subunit gamma 1	-0.75
157820695	MRPL57	mitochondrial ribosomal protein L57	-0.75
672057084	N/A	N/A	-0.75
149038682	Srgn	serglycin	-0.748
48675862	ACOT2	acyl-CoA thioesterase 2	-0.747
451172111	HINT3	histidine triad nucleotide binding protein 3	-0.747
157817600	SMARCAL1	SWI/SNF related, matrix associated, actin dependent regulator of chromatin, subfamily a like 1	-0.746
672040275	CPEB3	cytoplasmic polyadenylation element binding protein 3	-0.745
13591995	MMP14	matrix metallopeptidase 14	-0.743
45267819	CAV2	caveolin 2	-0.742
300796997	ARHGAP28	Rho GTPase activating protein 28	-0.741
62079137	CD320	CD320 molecule	-0.741
148683687	RHBDL3	rhomboid like 3	-0.741
123779290	Yap1	yes-associated protein 1	-0.741
55741683	AJUBA	ajuba LIM protein	-0.738
637310173	N/A	N/A	-0.738
672052597	ABCA1	ATP binding cassette subfamily A member 1	-0.737
149039264	Egfl7	EGF-like-domain, multiple 7	-0.737
2764544	SOX13	SRY-box 13	-0.737
149065235	Cald1	caldesmon 1	-0.736
392339263	PKP4	plakophilin 4	-0.736
625187436	N/A	N/A	-0.736
672053969	Ccdc30	coiled-coil domain containing 30	-0.735
62079145	TMEM123	transmembrane protein 123	-0.734
149048968	ITPR2	inositol 1,4,5-trisphosphate receptor type 2	-0.731
13929118	NFE2L2	nuclear factor, erythroid 2 like 2	-0.729
564312446	LMF1	lipase maturation factor 1	-0.728
931568101	N/A	N/A	-0.728
694981804	CLDN5	claudin 5	-0.727
564364205	PARP16	poly(ADP-ribose) polymerase family member 16	-0.725
852749802	N/A	N/A	-0.725
77993368	ACSF2	acyl-CoA synthetase family member 2	-0.724
672074711	N/A	N/A	-0.724
157817903	Dcaf12l1	DDB1 and CUL4 associated factor 12-like 1	-0.723
208022624	KIF16B	kinesin family member 16B	-0.723
8393469	S1PR2	sphingosine-1-phosphate receptor 2	-0.723
157824162	CPNE8	copine 8	-0.72
149034450	N/A	N/A	-0.72
74218228	HNRNPC	heterogeneous nuclear ribonucleoprotein C (C1/C2)	-0.717
148669742	ADD3	adducin 3	-0.716
958702531	N/A	N/A	-0.716
149038535	ARMT1	acidic residue methyltransferase 1	-0.715
328683463	LRP4	LDL receptor related protein 4	-0.715
815891336	TCN2	transcobalamin 2	-0.715
672028646	N/A	N/A	-0.714
8394221	Rps3a1	ribosomal protein S3A1	-0.712
344245637	N/A	N/A	-0.711
149044576	N/A	N/A	-0.711
145587090	CDH18	cadherin 18	-0.71
148666908	ADAMTS9	ADAM metallopeptidase with thrombospondin type 1 motif 9	-0.709
148677300	CTDSPL	CTD small phosphatase like	-0.709
149049125	DERA	deoxyribose-phosphate aldolase	-0.708
62079039	PHKB	phosphorylase kinase regulatory subunit beta	-0.708
564389730	PLAT	plasminogen activator, tissue type	-0.708
12018250	TEP1	telomerase associated protein 1	-0.708
392340363	TMEM64	transmembrane protein 64	-0.708
392349170	ZFP36L2	ZFP36 ring finger protein like 2	-0.707
672050038	NDNF	neuron derived neurotrophic factor	-0.706
51948402	PPIC	peptidylprolyl isomerase C	-0.706
672086986	SLC38A5	solute carrier family 38 member 5	-0.705
112350	N/A	N/A	-0.705
157818909	Zim1	zinc finger, imprinted 1	-0.704
67972654	TIMP3	TIMP metallopeptidase inhibitor 3	-0.703
19705543	Marc2	mitochondrial amidoxime reducing component 2	-0.702
48675858	WIPF1	WAS/WASL interacting protein family member 1	-0.702
916043983	Baiap3	BAI1-associated protein 3	-0.7
17939354	CHEK1	checkpoint kinase 1	-0.7
12018310	FZD4	frizzled class receptor 4	-0.698
53850630	LOC100362724/MGC95208	similar to 4930453N24Rik protein	-0.698
189303571	CTDSP1	CTD small phosphatase 1	-0.697
57012426	HLA-A	major histocompatibility complex, class I, A	-0.697
187469267	GPRC5B	G protein-coupled receptor class C group 5 member B	-0.696
281485565	RASGRF1	Ras protein specific guanine nucleotide releasing factor 1	-0.696
6981142	LAMB2	laminin subunit beta 2	-0.695
6981168	LPL	lipoprotein lipase	-0.694
71043794	CEP41	centrosomal protein 41	-0.693
157822051	STARD4	StAR related lipid transfer domain containing 4	-0.693
6978789	SPARCL1	SPARC like 1	-0.692
148666661	MOB1A	MOB kinase activator 1A	-0.69
672077999	N/A	N/A	-0.69
58865932	BBS7	Bardet-Biedl syndrome 7	-0.689
71795646	C1GALT1C1	C1GALT1 specific chaperone 1	-0.689
50811823	NENF	neudesin neurotrophic factor	-0.689
157822819	PNP	purine nucleoside phosphorylase	-0.689
344252924	N/A	N/A	-0.689
564311658	N/A	N/A	-0.689
675781130	N/A	N/A	-0.688
50926221	TBCCD1	TBCC domain containing 1	-0.687
149061352	ADAM12	ADAM metallopeptidase domain 12	-0.686
148666702	CYP26B1	cytochrome P450 family 26 subfamily B member 1	-0.686
148698920	N/A	N/A	-0.686
61097902	ABCC4	ATP binding cassette subfamily C member 4	-0.685
149036529	DGUOK	deoxyguanosine kinase	-0.684
74180977	MYH9	myosin heavy chain 9	-0.684
158138551	A2M	alpha-2-macroglobulin	-0.683
281427184	DCP2	decapping mRNA 2	-0.683
156523031	SEMA3D	semaphorin 3D	-0.683
157823996	ELK3	ELK3, ETS transcription factor	-0.682
767172165	NOTCH2	notch 2	-0.682
149048674	PEX5L	peroxisomal biogenesis factor 5 like	-0.682
124244050	PPIP5K1	diphosphoinositol pentakisphosphate kinase 1	-0.682
157817268	C15orf61	chromosome 15 open reading frame 61	-0.68
149032573	JCAD	junctional cadherin 5 associated	-0.68
77539442	EPHX1	epoxide hydrolase 1	-0.677
149066130	PLEC	plectin	-0.677
149020543	C19orf66	chromosome 19 open reading frame 66	-0.676
148680189	SLC39A8	solute carrier family 39 member 8	-0.676
157816939	WASHC3	WASH complex subunit 3	-0.676
149039662	LAMA2	laminin subunit alpha 2	-0.674
149039662	LAMA2	laminin subunit alpha 2	-0.674
13786160	SLC22A8	solute carrier family 22 member 8	-0.674
426352465	N/A	N/A	-0.672
109458933	CEMIP	cell migration inducing hyaluronan binding protein	-0.671
672026785	N/A	N/A	-0.671
157822535	LATS2	large tumor suppressor kinase 2	-0.67
564352420	MKNK1	MAP kinase interacting serine/threonine kinase 1	-0.67
672051414	N/A	N/A	-0.67
537231884	N/A	N/A	-0.67
300797332	DCP1A	decapping mRNA 1A	-0.669
568964944	EPB41L2	erythrocyte membrane protein band 4.1 like 2	-0.669
6981110	ITPR3	inositol 1,4,5-trisphosphate receptor type 3	-0.669
6981672	Tpm4	tropomyosin 4	-0.669
586975177	N/A	N/A	-0.669
157817107	GCA	grancalcin	-0.668
157817241	ISCA2	iron-sulfur cluster assembly 2	-0.668
76881824	KCNJ4	potassium voltage-gated channel subfamily J member 4	-0.667
61556857	TM7SF2	transmembrane 7 superfamily member 2	-0.667
672013431	N/A	N/A	-0.667
149055560	N/A	N/A	-0.666
537241732	N/A	N/A	-0.666
157787139	LITAF	lipopolysaccharide induced TNF factor	-0.665
392355027	TANGO6	transport and golgi organization 6 homolog	-0.665
564303143	KMT2C	lysine methyltransferase 2C	-0.664
195973006	EGFLAM	EGF like, fibronectin type III and laminin G domains	-0.663
157822537	SWAP70	switching B cell complex subunit SWAP70	-0.663
58865614	B4GALT4	beta-1,4-galactosyltransferase 4	-0.662
293341722	N/A	N/A	-0.662
157822147	TRIM59	tripartite motif containing 59	-0.661
564345556	CROT	carnitine O-octanoyltransferase	-0.66
415703079	NEBL	nebulette	-0.66
13786136	PDGFC	platelet derived growth factor C	-0.659
157822169	JRKL	JRK like	-0.658
215272415	LMO2	LIM domain only 2	-0.658
62078553	IFT80	intraflagellar transport 80	-0.657
205830446	C11orf98	chromosome 11 open reading frame 98	-0.656
62543513	PTGR2	prostaglandin reductase 2	-0.656
9507235	UGT8	UDP glycosyltransferase 8	-0.656
209954804	PLS3	plastin 3	-0.654
6981074	ID3	inhibitor of DNA binding 3, HLH protein	-0.653
672052399	N/A	N/A	-0.653
293346251	TMEM62	transmembrane protein 62	-0.651
148828533	NALCN	sodium leak channel, non-selective	-0.65
8394288	SLC20A2	solute carrier family 20 member 2	-0.65
157819983	SSFA2	sperm specific antigen 2	-0.65
292494885	ACADM	acyl-CoA dehydrogenase medium chain	-0.647
672085293	FANCA	Fanconi anemia complementation group A	-0.647
13928886	MAP2K1	mitogen-activated protein kinase kinase 1	-0.647
8567398	PDE3A	phosphodiesterase 3A	-0.647
9507107	SLC12A4	solute carrier family 12 member 4	-0.647
564387543	UGGT2	UDP-glucose glycoprotein glucosyltransferase 2	-0.647
109505396	GAS1	growth arrest specific 1	-0.646
149040761	TAGLN2	transgelin 2	-0.646
149054281	CNTNAP1	contactin associated protein 1	-0.643
827342570	LAMA4	laminin subunit alpha 4	-0.643
78214321	SGMS1	sphingomyelin synthase 1	-0.643
62078799	QRSL1	glutaminyl-tRNA synthase (glutamine-hydrolyzing)-like 1	-0.642
149040532	FAM204A	family with sequence similarity 204 member A	-0.641
148674017	NRSN2	neurensin 2	-0.641
564378170	PAN3	PAN3 poly(A) specific ribonuclease subunit	-0.64
68534736	ERAP1	endoplasmic reticulum aminopeptidase 1	-0.639
564388675	SLC25A42	solute carrier family 25 member 42	-0.638
350534782	FREM2	FRAS1 related extracellular matrix protein 2	-0.637
672054083	Wasf2	WAS protein family, member 2	-0.637
58219539	ENG	endoglin	-0.635
62078969	FKBP10	FK506 binding protein 10	-0.635
189339241	MAN2A1	mannosidase alpha class 2A member 1	-0.635
86129590	TES	testin LIM domain protein	-0.635
672038660	ZNF48	zinc finger protein 48	-0.635
589965358	N/A	N/A	-0.635
58000409	METRN	meteorin, glial cell differentiation regulator	-0.634
149068830	SLCO2B1	solute carrier organic anion transporter family member 2B1	-0.633
148706949	POLR3GL	RNA polymerase III subunit G like	-0.632
13929062	GGCX	gamma-glutamyl carboxylase	-0.631
406362836	HS6ST3	heparan sulfate 6-O-sulfotransferase 3	-0.631
61557184	LAPTM4B	lysosomal protein transmembrane 4 beta	-0.631
198386336	NAT9	N-acetyltransferase 9 (putative)	-0.631
218931163	PLOD2	procollagen-lysine,2-oxoglutarate 5-dioxygenase 2	-0.63
187937016	WIPI1	WD repeat domain, phosphoinositide interacting 1	-0.63
672062663	PML	promyelocytic leukemia	-0.629
564329926	EMSY	EMSY, BRCA2 interacting transcriptional repressor	-0.628
157823771	MFSD14B	major facilitator superfamily domain containing 14B	-0.628
672076870	N/A	N/A	-0.628
672054494	N/A	N/A	-0.628
149030666	CTSS	cathepsin S	-0.627
148229054	CD9	CD9 molecule	-0.626
145312274	EPHA6	EPH receptor A6	-0.626
8393896	PACSIN1	protein kinase C and casein kinase substrate in neurons 1	-0.626
62079261	SYPL1	synaptophysin like 1	-0.626
672023790	N/A	N/A	-0.626
300794591	FXN	frataxin	-0.625
148697222	TMEM47	transmembrane protein 47	-0.625
443940	CCNE1	cyclin E1	-0.624
57164015	IER2	immediate early response 2	-0.624
157819391	MALSU1	mitochondrial assembly of ribosomal large subunit 1	-0.624
672085107	WDR59	WD repeat domain 59	-0.624
124286858	B230217C12Rik	RIKEN cDNA B230217C12 gene	-0.622
6981664	TNFRSF1A	TNF receptor superfamily member 1A	-0.622
564326505	LIPE	lipase E, hormone sensitive type	-0.621
149042536	MPV17	MPV17, mitochondrial inner membrane protein	-0.619
694978694	N/A	N/A	-0.619
149062310	BSCL2	BSCL2, seipin lipid droplet biogenesis associated	-0.617
219804406	DOCK1	dedicator of cytokinesis 1	-0.617
686661093	SLC24A3	solute carrier family 24 member 3	-0.617
755536182	RHBDF1	rhomboid 5 homolog 1	-0.616
238814328	SNX14	sorting nexin 14	-0.616
157819537	ARL13B	ADP ribosylation factor like GTPase 13B	-0.615
189083709	SNX9	sorting nexin 9	-0.615
158749613	UROD	uroporphyrinogen decarboxylase	-0.615
153218522	KDELC2	KDEL motif containing 2	-0.614
558611343	MCM3	minichromosome maintenance complex component 3	-0.614
564378166	PAN3	PAN3 poly(A) specific ribonuclease subunit	-0.614
148705684	SLIT2	slit guidance ligand 2	-0.614
958722493	N/A	N/A	-0.614
60360124	SIPA1	signal-induced proliferation-associated 1	-0.613
148710197	Smim10l2a	small integral membrane protein 10 like 2A	-0.611
568950034	STX4	syntaxin 4	-0.611
61557355	DYNLT3	dynein light chain Tctex-type 3	-0.61
672032219	REPS2	RALBP1 associated Eps domain containing 2	-0.61
162287178	VTN	vitronectin	-0.61
880876474	N/A	N/A	-0.61
672022615	N/A	N/A	-0.61
157820217	Gsta4	glutathione S-transferase, alpha 4	-0.609
60678262	WEE1	WEE1 G2 checkpoint kinase	-0.609
300795842	CACHD1	cache domain containing 1	-0.606
13929180	FBN2	fibrillin 2	-0.606
672039485	N/A	N/A	-0.606
164607164	DNAL1	dynein axonemal light chain 1	-0.602
18266684	MSMO1	methylsterol monooxygenase 1	-0.602
13994179	SLC24A2	solute carrier family 24 member 2	-0.601
564318923	WDR17	WD repeat domain 17	-0.601
672062394	N/A	N/A	-0.601
300797978	FLNC	filamin C	-0.6
157819229	RPA3	replication protein A3	-0.6
58865500	STOM	stomatin	-0.6
71795660	ZNF518A	zinc finger protein 518A	-0.6
640784504	N/A	N/A	-0.6
672078177	NYNRIN	NYN domain and retroviral integrase containing	-0.598
293349793	RFTN2	raftlin family member 2	-0.598
253683447	ETV1	ETS variant 1	-0.597
404351643	HMCN1	hemicentin 1	-0.595
40018596	MFNG	MFNG O-fucosylpeptide 3-beta-N-acetylglucosaminyltransferase	-0.595
84781644	TMEM176A	transmembrane protein 176A	-0.595
16758114	CD93	CD93 molecule	-0.594
524962788	N/A	N/A	-0.594
148675868	Meis1	Meis homeobox 1	-0.593
48675865	PDP2	pyruvate dehyrogenase phosphatase catalytic subunit 2	-0.593
6981208	NR3C2	nuclear receptor subfamily 3 group C member 2	-0.592
37359746	ACAP2	ArfGAP with coiled-coil, ankyrin repeat and PH domains 2	-0.591
75905809	AKAP12	A-kinase anchoring protein 12	-0.591
74202463	EYA2	EYA transcriptional coactivator and phosphatase 2	-0.591
149052635	TNIP1	TNFAIP3 interacting protein 1	-0.591
50511215	TTC14	tetratricopeptide repeat domain 14	-0.591
23463307	RIOX2	ribosomal oxygenase 2	-0.59
564336490	SPART	spartin	-0.588
77917572	LIPA	lipase A, lysosomal acid type	-0.587
157822707	PCDH20	protocadherin 20	-0.587
564371892	N/A	N/A	-0.587
149055898	BCAT2	branched chain amino acid transaminase 2	-0.586
148670803	NUMB	NUMB, endocytic adaptor protein	-0.585
586464862	N/A	N/A	-0.585
16758186	SLCO1C1	solute carrier organic anion transporter family member 1C1	-0.583
58865380	STAT2	signal transducer and activator of transcription 2	-0.583
293349343	MYO6	myosin VI	-0.581
157786804	ARHGAP31	Rho GTPase activating protein 31	-0.58
16758236	PIK3CB	phosphatidylinositol-4,5-bisphosphate 3-kinase catalytic subunit beta	-0.579
157818805	DCLRE1A	DNA cross-link repair 1A	-0.578
564314685	EIF4G1	eukaryotic translation initiation factor 4 gamma 1	-0.578
564345570	SRI	sorcin	-0.578
884945546	N/A	N/A	-0.577
344252018	N/A	N/A	-0.577
149016587	N/A	N/A	-0.577
46402488	NOS3	nitric oxide synthase 3	-0.576
564305530	PTPRD	protein tyrosine phosphatase, receptor type D	-0.576
157821225	FGFBP3	fibroblast growth factor binding protein 3	-0.575
12083595	GRM4	glutamate metabotropic receptor 4	-0.575
399220341	SLC2A13	solute carrier family 2 member 13	-0.575
672087657	N/A	N/A	-0.572
564382871	N/A	N/A	-0.571
55741540	KATNAL1	katanin catalytic subunit A1 like 1	-0.57
392339261	PKP4	plakophilin 4	-0.57
9507045	RGS5	regulator of G protein signaling 5	-0.57
149059979	KLHL13	kelch like family member 13	-0.569
759094962	N/A	N/A	-0.569
22164786	CACNB4	calcium voltage-gated channel auxiliary subunit beta 4	-0.568
25742686	ELOVL6	ELOVL fatty acid elongase 6	-0.568
57192	P3H4	prolyl 3-hydroxylase family member 4 (non-enzymatic)	-0.568
71894813	PLCB3	phospholipase C beta 3	-0.568
392340509	PTPRD	protein tyrosine phosphatase, receptor type D	-0.568
21902531	STX17	syntaxin 17	-0.568
33416495	B630019K06Rik	F-box and leucine-rich repeat protein 17 pseudogene	-0.567
55742817	BCAP29	B cell receptor associated protein 29	-0.567
16758760	MAP3K1	mitogen-activated protein kinase kinase kinase 1	-0.567
984104888	N/A	N/A	-0.567
167736404	AKAP10	A-kinase anchoring protein 10	-0.566
142349612	GLUL	glutamate-ammonia ligase	-0.566
564355945	HECTD1	HECT domain E3 ubiquitin protein ligase 1	-0.566
149033427	TMEM176B	transmembrane protein 176B	-0.566
672057220	N/A	N/A	-0.565
149059343	IL6ST	interleukin 6 signal transducer	-0.564
149057193	N/A	N/A	-0.564
13786188	PPARGC1A	PPARG coactivator 1 alpha	-0.563
641706489	N/A	N/A	-0.563
532100790	N/A	N/A	-0.562
157817432	SCARA3	scavenger receptor class A member 3	-0.561
37360402	FLRT3	fibronectin leucine rich transmembrane protein 3	-0.559
149052198	NPRL3	NPR3 like, GATOR1 complex subunit	-0.559
149016805	PSD3	pleckstrin and Sec7 domain containing 3	-0.558
148698628	HECTD3	HECT domain E3 ubiquitin protein ligase 3	-0.556
219275534	VPS13A	vacuolar protein sorting 13 homolog A	-0.556
392348740	LAMB1	laminin subunit beta 1	-0.555
318104865	ASMTL	acetylserotonin O-methyltransferase like	-0.554
41349501	PLP1	proteolipid protein 1	-0.553
281427203	TMEM260	transmembrane protein 260	-0.553
564304076	FGD5	FYVE, RhoGEF and PH domain containing 5	-0.552
6678467	TUBA4A	tubulin alpha 4a	-0.552
38174623	FXYD7	FXYD domain containing ion transport regulator 7	-0.551
672017461	Rrbp1	ribosome binding protein 1	-0.551
199562000	USP40	ubiquitin specific peptidase 40	-0.551
859862188	N/A	N/A	-0.551
54312088	ATP2B4	ATPase plasma membrane Ca2+ transporting 4	-0.55
672013014	N/A	N/A	-0.55
8393861	HPCAL4	hippocalcin like 4	-0.549
537170965	N/A	N/A	-0.549
157823101	ARHGAP26	Rho GTPase activating protein 26	-0.548
672036991	N/A	N/A	-0.548
672057488	CD63	CD63 molecule	-0.547
761631386	Fam184b	family with sequence similarity 184, member B	-0.547
61556993	HIBCH	3-hydroxyisobutyryl-CoA hydrolase	-0.547
148666837	MGLL	monoglyceride lipase	-0.547
70794768	HDAC1	histone deacetylase 1	-0.546
672014800	N/A	N/A	-0.546
6978669	ABCC2	ATP binding cassette subfamily C member 2	-0.545
27545414	LGR4	leucine rich repeat containing G protein-coupled receptor 4	-0.545
755566690	HUWE1	HECT, UBA and WWE domain containing 1, E3 ubiquitin protein ligase	-0.543
148708568	RASL10A	RAS like family 10 member A	-0.543
157819991	ABHD4	abhydrolase domain containing 4	-0.541
149016965	GRB10	growth factor receptor bound protein 10	-0.541
672080026	N/A	N/A	-0.541
157822279	AK5	adenylate kinase 5	-0.539
148705043	RRM2	ribonucleotide reductase regulatory subunit M2	-0.539
149054589	PECAM1	platelet and endothelial cell adhesion molecule 1	-0.538
149025408	N/A	N/A	-0.537
51854227	GSN	gelsolin	-0.536
48675867	PLPP3	phospholipid phosphatase 3	-0.534
148677398	CBLN2	cerebellin 2 precursor	-0.532
22024392	KIF1C	kinesin family member 1C	-0.532
12831227	AACS	acetoacetyl-CoA synthetase	-0.53
71361669	CIT	citron rho-interacting serine/threonine kinase	-0.53
399567836	IDI1	isopentenyl-diphosphate delta isomerase 1	-0.53
149044791	COMMD1	copper metabolism domain containing 1	-0.529
564400341	N/A	N/A	-0.529
148747207	PSEN2	presenilin 2	-0.528
7549746	B2M	beta-2-microglobulin	-0.527
6981474	GFRA2	GDNF family receptor alpha 2	-0.527
56119120	SNF8	SNF8, ESCRT-II complex subunit	-0.527
149041432	THY1	Thy-1 cell surface antigen	-0.524
392339847	CADPS2	calcium dependent secretion activator 2	-0.522
19705493	ELOVL5	ELOVL fatty acid elongase 5	-0.522
564357619	ITGB8	integrin subunit beta 8	-0.522
672016955	MAP3K20	mitogen-activated protein kinase kinase kinase 20	-0.521
149066158	ZNF623	zinc finger protein 623	-0.521
30061483	HAP1	huntingtin associated protein 1	-0.52
564325846	Zfp40	zinc finger protein 40	-0.52
672069567	N/A	N/A	-0.52
564400166	ACSL4	acyl-CoA synthetase long chain family member 4	-0.519
13592005	MVD	mevalonate diphosphate decarboxylase	-0.519
157786976	RGL1	ral guanine nucleotide dissociation stimulator like 1	-0.519
149041411	SC5D	sterol-C5-desaturase	-0.519
564396820	N/A	N/A	-0.519
149036607	N/A	N/A	-0.518
55742709	ELN	elastin	-0.517
9966775	NOTCH3	notch 3	-0.517
149066394	SAMD12	sterile alpha motif domain containing 12	-0.517
188536071	DLC1	DLC1 Rho GTPase activating protein	-0.515
157822913	LHFPL2	LHFPL tetraspan subfamily member 2	-0.515
157818989	LRRC71	leucine rich repeat containing 71	-0.515
157819371	SYNGR3	synaptogyrin 3	-0.515
672044374	CENPE	centromere protein E	-0.514
21489985	RETSAT	retinol saturase	-0.514
672052667	N/A	N/A	-0.514
51948412	ETFB	electron transfer flavoprotein beta subunit	-0.513
189163481	ISYNA1	inositol-3-phosphate synthase 1	-0.513
747019224	SRCAP	Snf2 related CREBBP activator protein	-0.513
50657355	TOP1MT	DNA topoisomerase I mitochondrial	-0.513
731271938	N/A	N/A	-0.513
126012523	FBXW9	F-box and WD repeat domain containing 9	-0.512
564301352	PRRC2B	proline rich coiled-coil 2B	-0.512
672043209	RUSC1	RUN and SH3 domain containing 1	-0.511
564325125	PLEKHG1	pleckstrin homology and RhoGEF domain containing G1	-0.509
148705448	YES1	YES proto-oncogene 1, Src family tyrosine kinase	-0.509
672019106	ASPH	aspartate beta-hydroxylase	-0.508
56090628	BCS1L	BCS1 homolog, ubiquinol-cytochrome c reductase complex chaperone	-0.508
57527084	HAT1	histone acetyltransferase 1	-0.508
205294	ME1	malic enzyme 1	-0.508
25742745	NINJ1	ninjurin 1	-0.507
62078931	PAQR8	progestin and adipoQ receptor family member 8	-0.507
158186636	PDGFRA	platelet derived growth factor receptor alpha	-0.507
57527204	ETFA	electron transfer flavoprotein alpha subunit	-0.505
296481295	PLAGL2	PLAG1 like zinc finger 2	-0.504
392353178	SEL1L3	SEL1L family member 3	-0.504
86439949	ENPP2	ectonucleotide pyrophosphatase/phosphodiesterase 2	-0.503
62079019	UFSP2	UFM1 specific peptidase 2	-0.503
148702599	UNK	unkempt family zinc finger	-0.5
564343174	PLCB4	phospholipase C beta 4	-0.499
8393992	PMP22	peripheral myelin protein 22	-0.499
71361649	MRPL19	mitochondrial ribosomal protein L19	-0.498
6760457	TIMM22	translocase of inner mitochondrial membrane 22	-0.498
50511183	TMEM200A	transmembrane protein 200A	-0.498
635092008	N/A	N/A	-0.497
148675219	N/A	N/A	-0.495
57900652	CCND2	cyclin D2	-0.492
157821387	EEA1	early endosome antigen 1	-0.492
56090291	PIGQ	phosphatidylinositol glycan anchor biosynthesis class Q	-0.492
58865740	STAM2	signal transducing adaptor molecule 2	-0.492
392333710	COL4A2	collagen type IV alpha 2 chain	-0.491
149046296	CREG2	cellular repressor of E1A stimulated genes 2	-0.491
148669431	DNAJC27	DnaJ heat shock protein family (Hsp40) member C27	-0.491
157821459	OLFML3	olfactomedin like 3	-0.49
189303591	OSGEP	O-sialoglycoprotein endopeptidase	-0.49
402766107	ALDH7A1	aldehyde dehydrogenase 7 family member A1	-0.489
61889073	MATR3	matrin 3	-0.489
149041576	REXO2	RNA exonuclease 2	-0.489
9945330	ADAM17	ADAM metallopeptidase domain 17	-0.488
476007242	EPS8	epidermal growth factor receptor pathway substrate 8	-0.488
149034870	RNF6	ring finger protein 6	-0.488
189491689	SUCLG2	succinate-CoA ligase GDP-forming beta subunit	-0.488
77157795	MAL2	mal, T cell differentiation protein 2 (gene/pseudogene)	-0.487
281306814	RPS6KA2	ribosomal protein S6 kinase A2	-0.486
564325169	AGPAT4	1-acylglycerol-3-phosphate O-acyltransferase 4	-0.484
564387694	TMTC4	transmembrane and tetratricopeptide repeat containing 4	-0.484
564365342	N/A	N/A	-0.484
16758746	CNTN4	contactin 4	-0.483
157819101	MRPS23	mitochondrial ribosomal protein S23	-0.483
11119239	SYT13	synaptotagmin 13	-0.483
169234844	LMAN2	lectin, mannose binding 2	-0.482
149056706	BCAM	basal cell adhesion molecule (Lutheran blood group)	-0.481
61557018	IGSF11	immunoglobulin superfamily member 11	-0.481
157820489	NEURL1	neuralized E3 ubiquitin protein ligase 1	-0.481
157786690	PRKCA	protein kinase C alpha	-0.481
584277046	SLC1A3	solute carrier family 1 member 3	-0.481
392339580	N/A	N/A	-0.481
555987896	N/A	N/A	-0.481
6981542	SLC16A1	solute carrier family 16 member 1	-0.48
225543229	TIAM1	T cell lymphoma invasion and metastasis 1	-0.48
564313637	CDR2L	cerebellar degeneration related protein 2 like	-0.478
157786876	ELFN1	extracellular leucine rich repeat and fibronectin type III domain containing 1	-0.478
33414515	PXK	PX domain containing serine/threonine kinase like	-0.478
197927184	PNKD	paroxysmal nonkinesigenic dyskinesia	-0.476
453040303	SREBF1	sterol regulatory element binding transcription factor 1	-0.476
330340430	WDR19	WD repeat domain 19	-0.476
6978723	CTSV	cathepsin V	-0.474
149058109	HSD17B7	hydroxysteroid 17-beta dehydrogenase 7	-0.474
42821116	NCAM2	neural cell adhesion molecule 2	-0.472
42538976	PGAP1	post-GPI attachment to proteins 1	-0.472
157823133	PPM1K	protein phosphatase, Mg2+/Mn2+ dependent 1K	-0.471
880886217	N/A	N/A	-0.471
403310680	GAMT	guanidinoacetate N-methyltransferase	-0.469
564386624	AMER2	APC membrane recruitment protein 2	-0.466
11560002	AMPH	amphiphysin	-0.466
403420604	PCDH11X	protocadherin 11 X-linked	-0.466
149016574	ZNF324	zinc finger protein 324	-0.466
148356229	CCND1	cyclin D1	-0.465
38454284	PPM1E	protein phosphatase, Mg2+/Mn2+ dependent 1E	-0.464
672057084	N/A	N/A	-0.464
672084304	N/A	N/A	-0.464
281371331	CENPF	centromere protein F	-0.463
564395567	NFATC3	nuclear factor of activated T cells 3	-0.463
160333093	TPRG1L	tumor protein p63 regulated 1 like	-0.463
818015	HBB	hemoglobin subunit beta	-0.462
38259192	TOP2A	DNA topoisomerase II alpha	-0.462
57114344	UHRF1	ubiquitin like with PHD and ring finger domains 1	-0.461
62078605	VWA1	von Willebrand factor A domain containing 1	-0.461
672012920	N/A	N/A	-0.461
564336549	EIF2A	eukaryotic translation initiation factor 2A	-0.459
109505096	NID1	nidogen 1	-0.459
755548135	SPATA13	spermatogenesis associated 13	-0.459
148668175	EDNRB	endothelin receptor type B	-0.458
29293821	PAFAH2	platelet activating factor acetylhydrolase 2	-0.458
157819753	RCN1	reticulocalbin 1	-0.458
148747421	IGFBP2	insulin like growth factor binding protein 2	-0.457
157819687	TUBGCP5	tubulin gamma complex associated protein 5	-0.457
149066531	VPS13B	vacuolar protein sorting 13 homolog B	-0.457
157823823	CCNJ	cyclin J	-0.456
119579403	SLC44A1	solute carrier family 44 member 1	-0.456
672028599	SACS	sacsin molecular chaperone	-0.455
449083357	VWF	von Willebrand factor	-0.455
205640	CHRNA4	cholinergic receptor nicotinic alpha 4 subunit	-0.454
149022394	ZNF804A	zinc finger protein 804A	-0.453
148666340	SNCA	synuclein alpha	-0.452
149047034	N/A	N/A	-0.451
76096352	ALDH16A1	aldehyde dehydrogenase 16 family member A1	-0.45
293349000	ARHGAP42	Rho GTPase activating protein 42	-0.45
293348214	CCDC88C	coiled-coil domain containing 88C	-0.45
564363049	STT3A	STT3A, catalytic subunit of the oligosaccharyltransferase complex	-0.45
60360240	SCAND1	SCAN domain containing 1	-0.449
537272666	N/A	N/A	-0.449
13928770	CLCN7	chloride voltage-gated channel 7	-0.448
76559913	COG7	component of oligomeric golgi complex 7	-0.447
158636004	FLOT1	flotillin 1	-0.445
281604221	POLA1	DNA polymerase alpha 1, catalytic subunit	-0.445
18034793	GABRG1	gamma-aminobutyric acid type A receptor gamma1 subunit	-0.443
54035529	SS18	SS18, nBAF chromatin remodeling complex subunit	-0.443
672041250	ARHGEF28	Rho guanine nucleotide exchange factor 28	-0.442
57164101	EPS15	epidermal growth factor receptor pathway substrate 15	-0.442
11968132	PRDX3	peroxiredoxin 3	-0.442
157818027	ACSS1	acyl-CoA synthetase short chain family member 1	-0.441
157822891	ADCK2	aarF domain containing kinase 2	-0.441
51948524	IGFBP4	insulin like growth factor binding protein 4	-0.441
157820807	GCDH	glutaryl-CoA dehydrogenase	-0.44
109459369	ZKSCAN2	zinc finger with KRAB and SCAN domains 2	-0.44
157822461	C20orf194	chromosome 20 open reading frame 194	-0.439
537137169	N/A	N/A	-0.439
293344558	PCNX3	pecanex homolog 3	-0.438
157823373	TRHDE	thyrotropin releasing hormone degrading enzyme	-0.438
672078695	N/A	N/A	-0.438
52138739	HEXA	hexosaminidase subunit alpha	-0.437
51948428	NUP35	nucleoporin 35	-0.437
157823299	CSGALNACT1	chondroitin sulfate N-acetylgalactosaminyltransferase 1	-0.436
564318054	R3hcc1	R3H domain and coiled-coil containing 1	-0.436
914896246	N/A	N/A	-0.436
913488467	N/A	N/A	-0.436
210033118	COG1	component of oligomeric golgi complex 1	-0.435
157823615	KBTBD11	kelch repeat and BTB domain containing 11	-0.435
564297942	LOC103690302	AF4/FMR2 family member 2	-0.435
293339965	RAB11FIP3	RAB11 family interacting protein 3	-0.435
61557385	RNASEH2A	ribonuclease H2 subunit A	-0.435
148686123	CEND1	cell cycle exit and neuronal differentiation 1	-0.434
564314535	RUBCN	RUN and cysteine rich domain containing beclin 1 interacting protein	-0.434
149050844	DNMT3A	DNA methyltransferase 3 alpha	-0.433
157819765	OGDHL	oxoglutarate dehydrogenase like	-0.433
149057144	SYNM	synemin	-0.432
145651820	ALDH6A1	aldehyde dehydrogenase 6 family member A1	-0.431
564343351	RIN2	Ras and Rab interactor 2	-0.431
569000267	MDC1	mediator of DNA damage checkpoint 1	-0.43
76159291	CAST	calpastatin	-0.429
195976786	CERS2	ceramide synthase 2	-0.429
149052931	COX10	COX10, heme A:farnesyltransferase cytochrome c oxidase assembly factor	-0.429
564352816	EPHA10	EPH receptor A10	-0.429
77176454	MCAM	melanoma cell adhesion molecule	-0.429
157819475	MRPL35	mitochondrial ribosomal protein L35	-0.428
78126167	SLC1A2	solute carrier family 1 member 2	-0.428
148706945	TXNIP	thioredoxin interacting protein	-0.428
157786930	UNC119B	unc-119 lipid binding chaperone B	-0.428
148696672	N/A	N/A	-0.428
392334181	APCDD1	APC down-regulated 1	-0.427
148673176	FABP7	fatty acid binding protein 7	-0.427
568971594	GABRA1	gamma-aminobutyric acid type A receptor alpha1 subunit	-0.426
672083256	MYO5B	myosin VB	-0.426
149064946	PON2	paraoxonase 2	-0.426
6981166	PLAGL1	PLAG1 like zinc finger 1	-0.425
392355060	VAT1L	vesicle amine transport 1 like	-0.425
17865325	GLRB	glycine receptor beta	-0.424
564329135	BLM	Bloom syndrome RecQ like helicase	-0.423
392343448	KLHL13	kelch like family member 13	-0.423
28972652	SLC12A5	solute carrier family 12 member 5	-0.423
157819361	TTYH1	tweety family member 1	-0.421
71043720	YIPF6	Yip1 domain family member 6	-0.421
157818437	CASKIN2	CASK interacting protein 2	-0.42
158186726	FUCA1	alpha-L-fucosidase 1	-0.42
209413778	GABRA2	gamma-aminobutyric acid type A receptor alpha2 subunit	-0.42
672075219	N/A	N/A	-0.42
78000203	Tpm1	tropomyosin 1, alpha	-0.419
300794741	FNDC3B	fibronectin type III domain containing 3B	-0.418
564310412	DOPEY1	dopey family member 1	-0.417
913498976	N/A	N/A	-0.417
34877176	GPRIN2	G protein regulated inducer of neurite outgrowth 2	-0.415
215272398	HIP1	huntingtin interacting protein 1	-0.415
157821331	TMCC3	transmembrane and coiled-coil domain family 3	-0.415
672014312	ZNF646	zinc finger protein 646	-0.415
16758160	BNIP3	BCL2 interacting protein 3	-0.414
6678553	VAMP3	vesicle associated membrane protein 3	-0.414
672046176	N/A	N/A	-0.414
55741502	ACAT2	acetyl-CoA acetyltransferase 2	-0.413
404312692	RHOV	ras homolog family member V	-0.413
300796069	THADA	THADA, armadillo repeat containing	-0.413
946639423	N/A	N/A	-0.413
672078392	N/A	N/A	-0.413
29789104	NAPB	NSF attachment protein beta	-0.412
404351664	NPC2	NPC intracellular cholesterol transporter 2	-0.412
146286190	GOLIM4	golgi integral membrane protein 4	-0.411
118582291	MRPS24	mitochondrial ribosomal protein S24	-0.411
8394331	SOD2	superoxide dismutase 2	-0.411
926686523	N/A	N/A	-0.411
109484871	HERC1	HECT and RLD domain containing E3 ubiquitin protein ligase family member 1	-0.41
109505188	FAM208B	family with sequence similarity 208 member B	-0.409
27229314	FIBP	FGF1 intracellular binding protein	-0.409
300795140	TAF1	TATA-box binding protein associated factor 1	-0.409
731277128	N/A	N/A	-0.409
293343483	NHSL1	NHS like 1	-0.408
168823431	Nrxn3	neurexin III	-0.408
25282395	GSTM3	glutathione S-transferase mu 3	-0.407
300798455	INTS4	integrator complex subunit 4	-0.407
39104626	CAMK2A	calcium/calmodulin dependent protein kinase II alpha	-0.406
157823399	COG4	component of oligomeric golgi complex 4	-0.406
564324736	L3MBTL3	L3MBTL3, histone methyl-lysine binding protein	-0.406
58865810	NAGA	alpha-N-acetylgalactosaminidase	-0.406
31560385	RPL21	ribosomal protein L21	-0.406
197384309	SLC39A1	solute carrier family 39 member 1	-0.405
167555093	GPR39	G protein-coupled receptor 39	-0.404
672015368	MAST4	microtubule associated serine/threonine kinase family member 4	-0.404
836935713	PCBP3	poly(rC) binding protein 3	-0.404
564396305	PGBD5	piggyBac transposable element derived 5	-0.404
114152094	NGLY1	N-glycanase 1	-0.403
57164145	NT5DC2	5'-nucleotidase domain containing 2	-0.403
158635964	PROM1	prominin 1	-0.403
149058726	N/A	N/A	-0.403
310703673	GRIN3A	glutamate ionotropic receptor NMDA type subunit 3A	-0.402
25742763	HSPA5	heat shock protein family A (Hsp70) member 5	-0.402
68534276	NSMCE3	NSE3 homolog, SMC5-SMC6 complex component	-0.402
57528148	MEST	mesoderm specific transcript	-0.401
564374479	ARHGAP23	Rho GTPase activating protein 23	-0.4
11693172	CALR	calreticulin	-0.4
672060362	ELFN2	extracellular leucine rich repeat and fibronectin type III domain containing 2	-0.4
149056788	VASP	vasodilator stimulated phosphoprotein	-0.399
157817541	GEMIN4	gem nuclear organelle associated protein 4	-0.398
724945729	N/A	N/A	-0.398
564365592	Ccdc71	coiled-coil domain containing 71	-0.397
149044030	JAG2	jagged 2	-0.397
149062647	Rfx3	regulatory factor X3	-0.396
73661200	SPRN	shadow of prion protein	-0.396
374253863	CPNE2	copine 2	-0.394
148695071	STK39	serine/threonine kinase 39	-0.394
157822031	AKNA	AT-hook transcription factor	-0.393
149027096	CETN2	centrin 2	-0.393
16758486	PHYH	phytanoyl-CoA 2-hydroxylase	-0.393
148706671	RHOQ	ras homolog family member Q	-0.392
149017526	PANX2	pannexin 2	-0.391
564395350	N/A	N/A	-0.391
672042689	RAPGEF2	Rap guanine nucleotide exchange factor 2	-0.39
158711736	SMC2	structural maintenance of chromosomes 2	-0.389
672046065	N/A	N/A	-0.389
210032365	HSP90B1	heat shock protein 90 beta family member 1	-0.388
255708437	PIK3CD	phosphatidylinositol-4,5-bisphosphate 3-kinase catalytic subunit delta	-0.388
672041462	N/A	N/A	-0.386
564339225	N/A	N/A	-0.385
564387640	DOCK9	dedicator of cytokinesis 9	-0.384
13591949	GATM	glycine amidinotransferase	-0.384
672081105	N/A	N/A	-0.384
6981112	IVD	isovaleryl-CoA dehydrogenase	-0.383
62079285	TCEAL8	transcription elongation factor A like 8	-0.383
149052868	MFAP4	microfibril associated protein 4	-0.382
209447113	CCDC22	coiled-coil domain containing 22	-0.381
145279186	GAS6	growth arrest specific 6	-0.381
82617612	MMD2	monocyte to macrophage differentiation associated 2	-0.381
58865470	HEXB	hexosaminidase subunit beta	-0.38
157818007	HOOK1	hook microtubule tethering protein 1	-0.38
281332095	RB1	RB transcriptional corepressor 1	-0.38
293348730	FAM135B	family with sequence similarity 135 member B	-0.379
12018246	TSPAN2	tetraspanin 2	-0.379
149061998	N/A	N/A	-0.379
300669604	ADAM15	ADAM metallopeptidase domain 15	-0.378
62079259	CEP83	centrosomal protein 83	-0.378
755498773	ITGA6	integrin subunit alpha 6	-0.378
564306838	ZNF512	zinc finger protein 512	-0.378
589965307	N/A	N/A	-0.378
6978751	CYP51A1	cytochrome P450 family 51 subfamily A member 1	-0.376
148709219	UNC5A	unc-5 netrin receptor A	-0.376
564314389	DZIP3	DAZ interacting zinc finger protein 3	-0.375
564325866	ZNF274	zinc finger protein 274	-0.375
31543529	SIRPA	signal regulatory protein alpha	-0.374
145312274	EPHA6	EPH receptor A6	-0.373
568986622	CNIH1	cornichon family AMPA receptor auxiliary protein 1	-0.372
564329392	FLNA	filamin A	-0.372
52138628	RAP1B	RAP1B, member of RAS oncogene family	-0.372
61556795	IGFBP7	insulin like growth factor binding protein 7	-0.371
293356488	RIC1	RIC1 homolog, RAB6A GEF complex partner 1	-0.37
13242271	SLC6A11	solute carrier family 6 member 11	-0.37
270288740	MAOA	monoamine oxidase A	-0.369
16758712	PDIA4	protein disulfide isomerase family A member 4	-0.369
148671875	TMEM50B	transmembrane protein 50B	-0.369
564397835	ASCC1	activating signal cointegrator 1 complex subunit 1	-0.368
194474054	EFR3A	EFR3 homolog A	-0.367
74145693	N/A	N/A	-0.367
6981076	IDE	insulin degrading enzyme	-0.366
148710162	SLC8A2	solute carrier family 8 member A2	-0.366
149063995	GMPR2	guanosine monophosphate reductase 2	-0.365
12621108	NR1I3	nuclear receptor subfamily 1 group I member 3	-0.365
564372562	PFAS	phosphoribosylformylglycinamidine synthase	-0.365
51948488	SIRT5	sirtuin 5	-0.365
77627979	SRPRA	SRP receptor alpha subunit	-0.365
81892292	HSD17B12	hydroxysteroid 17-beta dehydrogenase 12	-0.364
149060070	XIAP	X-linked inhibitor of apoptosis	-0.364
672058561	N/A	N/A	-0.364
918630920	N/A	N/A	-0.364
564353761	ECE1	endothelin converting enzyme 1	-0.363
26006243	KCND2	potassium voltage-gated channel subfamily D member 2	-0.363
157822553	FAM163B	family with sequence similarity 163 member B	-0.362
157820535	GATC	glutamyl-tRNA amidotransferase subunit C	-0.361
537212823	N/A	N/A	-0.361
74151445	Zranb2	zinc finger, RAN-binding domain containing 2	-0.36
149065004	N/A	N/A	-0.36
672087275	KDM5C	lysine demethylase 5C	-0.359
32527699	LOC301444	pseudogene for diazepam binding inhibitor 1	-0.358
403259801	N/A	N/A	-0.358
13591902	ACTN1	actinin alpha 1	-0.357
56605938	ERP44	endoplasmic reticulum protein 44	-0.357
18777770	Anp32b	acidic (leucine-rich) nuclear phosphoprotein 32 family, member B	-0.356
406855437	IGSF21	immunoglobin superfamily member 21	-0.356
532042299	N/A	N/A	-0.356
77993374	ARSB	arylsulfatase B	-0.355
58865950	LPCAT3	lysophosphatidylcholine acyltransferase 3	-0.355
38181552	SCG2	secretogranin II	-0.355
674077166	N/A	N/A	-0.355
564315753	N/A	N/A	-0.355
564334920	HMGCR	3-hydroxy-3-methylglutaryl-CoA reductase	-0.354
635023465	N/A	N/A	-0.354
524932722	N/A	N/A	-0.354
672031565	N/A	N/A	-0.353
564368926	N/A	N/A	-0.352
38454276	IGSF10	immunoglobulin superfamily member 10	-0.351
29789275	PDGFRB	platelet derived growth factor receptor beta	-0.351
238859603	ISLR2	immunoglobulin superfamily containing leucine rich repeat 2	-0.35
564297942	LOC103690302	AF4/FMR2 family member 2	-0.35
537128404	N/A	N/A	-0.35
55742755	CTNNA1	catenin alpha 1	-0.348
149026389	Pcdh10	protocadherin 10	-0.348
109467956	PPP1R26	protein phosphatase 1 regulatory subunit 26	-0.348
392332443	PRKDC	protein kinase, DNA-activated, catalytic polypeptide	-0.348
148747194	SLC16A7	solute carrier family 16 member 7	-0.348
300797242	SPG11	SPG11, spatacsin vesicle trafficking associated	-0.348
6981246	CNTN6	contactin 6	-0.347
73746573	TGFB1I1	transforming growth factor beta 1 induced transcript 1	-0.347
537237916	N/A	N/A	-0.347
157821651	GUF1	GUF1 homolog, GTPase	-0.346
16758622	IFT172	intraflagellar transport 172	-0.346
76096306	VAT1	vesicle amine transport 1	-0.346
807677	N/A	N/A	-0.346
672062476	DENND4A	DENN domain containing 4A	-0.345
12831215	KCNK10	potassium two pore domain channel subfamily K member 10	-0.345
149058978	EDIL3	EGF like repeats and discoidin domains 3	-0.344
672072352	Evi5l	ecotropic viral integration site 5 like	-0.344
54144620	TRPM3	transient receptor potential cation channel subfamily M member 3	-0.344
149028840	N/A	N/A	-0.344
300798518	FCHO2	FCH domain only 2	-0.343
148672705	TMEM184B	transmembrane protein 184B	-0.343
148683194	INTS3	integrator complex subunit 3	-0.342
61740619	MRPL41	mitochondrial ribosomal protein L41	-0.342
564398462	Slc9a7	solute carrier family 9 member A7	-0.342
158186672	Nedd4	neural precursor cell expressed, developmentally down-regulated 4	-0.341
13592129	DOC2B	double C2 domain beta	-0.34
156139151	PDS5B	PDS5 cohesin associated factor B	-0.34
397524574	N/A	N/A	-0.34
157786994	C1orf21	chromosome 1 open reading frame 21	-0.339
470649460	N/A	N/A	-0.339
564348213	PLXND1	plexin D1	-0.338
149018872	N/A	N/A	-0.338
157817823	ATG2A	autophagy related 2A	-0.337
300797894	LMBR1	limb development membrane protein 1	-0.337
11067373	PHLPP1	PH domain and leucine rich repeat protein phosphatase 1	-0.337
149056919	SELENOW	selenoprotein W	-0.337
149060362	ALCAM	activated leukocyte cell adhesion molecule	-0.336
672050632	N/A	N/A	-0.336
925114905	Mrpl17	mitochondrial ribosomal protein L17	-0.335
533133321	N/A	N/A	-0.335
625199709	N/A	N/A	-0.335
625292335	N/A	N/A	-0.335
507532705	N/A	N/A	-0.335
58865808	CBX6	chromobox 6	-0.334
295148052	DCAF17	DDB1 and CUL4 associated factor 17	-0.334
223590233	DDN	dendrin	-0.334
227913	N/A	N/A	-0.334
148697937	BCAP31	B cell receptor associated protein 31	-0.333
568958789	DNM2	dynamin 2	-0.333
157823591	MTMR14	myotubularin related protein 14	-0.333
157073957	PNRC2	proline rich nuclear receptor coactivator 2	-0.333
164698506	VPS4B	vacuolar protein sorting 4 homolog B	-0.333
6980956	GLUD1	glutamate dehydrogenase 1	-0.332
16758502	HCN3	hyperpolarization activated cyclic nucleotide gated potassium channel 3	-0.332
237757336	OLIG1	oligodendrocyte transcription factor 1	-0.332
149024259	RCAN3	RCAN family member 3	-0.332
50511332	MRGPRE	MAS related GPR family member E	-0.331
27545388	ABCA5	ATP binding cassette subfamily A member 5	-0.33
392339874	SLC37A3	solute carrier family 37 member 3	-0.33
564396624	Nelfe	negative elongation factor complex member E	-0.329
157822619	PNMA2	PNMA family member 2	-0.328
16758188	SLC7A8	solute carrier family 7 member 8	-0.328
564377500	N/A	N/A	-0.328
114145542	ARHGAP5	Rho GTPase activating protein 5	-0.327
157820325	CSE1L	chromosome segregation 1 like	-0.327
8394354	SQLE	squalene epoxidase	-0.327
110590202	N/A	N/A	-0.327
157822769	KLF12	Kruppel like factor 12	-0.326
53850628	NDUFS1	NADH:ubiquinone oxidoreductase core subunit S1	-0.326
60359932	PPM1H	protein phosphatase, Mg2+/Mn2+ dependent 1H	-0.326
38454264	SLC1A4	solute carrier family 1 member 4	-0.326
564311572	N/A	N/A	-0.326
537235061	N/A	N/A	-0.325
210032529	IQGAP1	IQ motif containing GTPase activating protein 1	-0.324
31615538	N/A	N/A	-0.324
62339281	ADAM9	ADAM metallopeptidase domain 9	-0.323
149022319	AGPS	alkylglycerone phosphate synthase	-0.323
148692356	ARHGEF1	Rho guanine nucleotide exchange factor 1	-0.323
12831205	EPAS1	endothelial PAS domain protein 1	-0.323
62078971	UBLCP1	ubiquitin like domain containing CTD phosphatase 1	-0.323
831244539	N/A	N/A	-0.323
293340825	USF3	upstream transcription factor family member 3	-0.322
300794570	ZNF516	zinc finger protein 516	-0.322
157819725	CEP131	centrosomal protein 131	-0.321
157820075	SSH2	slingshot protein phosphatase 2	-0.321
958756481	N/A	N/A	-0.32
26006233	BTBD3	BTB domain containing 3	-0.319
38454238	Rab15	RAB15, member RAS oncogene family	-0.319
558141452	N/A	N/A	-0.319
149038802	LIMS1	LIM zinc finger domain containing 1	-0.318
403224961	TRPM7	transient receptor potential cation channel subfamily M member 7	-0.318
947288638	N/A	N/A	-0.318
564397202	C6orf89	chromosome 6 open reading frame 89	-0.317
62079055	IDH2	isocitrate dehydrogenase (NADP(+)) 2, mitochondrial	-0.317
291219904	WNT7A	Wnt family member 7A	-0.317
754169724	SERINC5	serine incorporator 5	-0.316
594062377	N/A	N/A	-0.316
155369295	KIAA1841	KIAA1841	-0.314
187281938	SLC25A17	solute carrier family 25 member 17	-0.314
12718814	HIP1R	huntingtin interacting protein 1 related	-0.313
162287198	HSD17B4	hydroxysteroid 17-beta dehydrogenase 4	-0.313
62078521	TMEM135	transmembrane protein 135	-0.313
149033803	CDKL2	cyclin dependent kinase like 2	-0.312
25742611	SLC20A1	solute carrier family 20 member 1	-0.312
672035062	N/A	N/A	-0.312
12018300	AKAP6	A-kinase anchoring protein 6	-0.311
157821439	CPNE5	copine 5	-0.311
28212228	RCAN2	regulator of calcineurin 2	-0.311
148701638	SEPT8	septin 8	-0.311
880957181	N/A	N/A	-0.311
122065191	ABAT	4-aminobutyrate aminotransferase	-0.31
358030320	DMTN	dematin actin binding protein	-0.31
29789369	PTPRG	protein tyrosine phosphatase, receptor type G	-0.31
16758398	ACSL5	acyl-CoA synthetase long chain family member 5	-0.309
672041570	N/A	N/A	-0.309
11177864	JUN	Jun proto-oncogene, AP-1 transcription factor subunit	-0.308
568926543	KIAA0368	KIAA0368	-0.308
56388620	LGMN	legumain	-0.308
58865958	RDH11	retinol dehydrogenase 11 (all-trans/9-cis/11-cis)	-0.308
62543525	USP1	ubiquitin specific peptidase 1	-0.308
744541945	N/A	N/A	-0.308
440904939	N/A	N/A	-0.308
149066868	MDM1	Mdm1 nuclear protein	-0.307
672019578	MYSM1	Myb like, SWIRM and MPN domains 1	-0.307
564358836	NT5DC3	5'-nucleotidase domain containing 3	-0.307
78187981	TRPV2	transient receptor potential cation channel subfamily V member 2	-0.307
201862271	CWF19L2	CWF19 like 2, cell cycle control (S. pombe)	-0.306
61556829	RIT2	Ras like without CAAX 2	-0.306
564386411	ZDHHC20	zinc finger DHHC-type containing 20	-0.306
404501500	TXNDC5	thioredoxin domain containing 5	-0.304
158517933	ITGB5	integrin subunit beta 5	-0.303
37360344	PDCD6IP	programmed cell death 6 interacting protein	-0.303
67846078	PIP4P2	phosphatidylinositol-4,5-bisphosphate 4-phosphatase 2	-0.302
564365446	SHISA5	shisa family member 5	-0.302
672086203	N/A	N/A	-0.302
158303324	ITGB1	integrin subunit beta 1	-0.3
157819587	CCDC97	coiled-coil domain containing 97	-0.299
56090604	CXXC5	CXXC finger protein 5	-0.299
672073758	ELK4	ELK4, ETS transcription factor	-0.299
564354392	NADK	NAD kinase	-0.299
11067415	ERBB4	erb-b2 receptor tyrosine kinase 4	-0.298
17985949	HBB	hemoglobin subunit beta	-0.298
13591999	MSH2	mutS homolog 2	-0.298
52345385	PDIA6	protein disulfide isomerase family A member 6	-0.298
411147403	APLP2	amyloid beta precursor like protein 2	-0.297
157823887	MLC1	megalencephalic leukoencephalopathy with subcortical cysts 1	-0.297
82617686	NDUFB4	NADH:ubiquinone oxidoreductase subunit B4	-0.297
77735350	SEC62	SEC62 homolog, preprotein translocation factor	-0.297
913512819	N/A	N/A	-0.297
198278430	OSBPL9	oxysterol binding protein like 9	-0.296
564299894	RICTOR	RPTOR independent companion of MTOR complex 2	-0.296
157823998	TMEM164	transmembrane protein 164	-0.296
672088560	N/A	N/A	-0.296
149058126	ALDH9A1	aldehyde dehydrogenase 9 family member A1	-0.295
806704487	Palm2	paralemmin 2	-0.295
672023055	TLN2	talin 2	-0.295
67078526	UGP2	UDP-glucose pyrophosphorylase 2	-0.295
148701648	UQCRQ	ubiquinol-cytochrome c reductase complex III subunit VII	-0.295
674075192	N/A	N/A	-0.295
60499029	SET	SET nuclear proto-oncogene	-0.294
564355426	Trib2	tribbles pseudokinase 2	-0.294
672024793	N/A	N/A	-0.294
915282	N/A	N/A	-0.294
80751171	PCDHGA10	protocadherin gamma subfamily A, 10	-0.293
13592037	RAB3B	RAB3B, member RAS oncogene family	-0.293
16758618	SERPINI1	serpin family I member 1	-0.293
564371801	TBC1D9B	TBC1 domain family member 9B	-0.291
672038342	XYLT1	xylosyltransferase 1	-0.291
149049163	GRIN2B	glutamate ionotropic receptor NMDA type subunit 2B	-0.29
157822435	PGM2L1	phosphoglucomutase 2 like 1	-0.29
402743987	PTBP1	polypyrimidine tract binding protein 1	-0.29
568961602	VPS13C	vacuolar protein sorting 13 homolog C	-0.29
157822143	ALG11	ALG11, alpha-1,2-mannosyltransferase	-0.289
157821975	ZCCHC24	zinc finger CCHC-type containing 24	-0.289
57770372	ATL1	atlastin GTPase 1	-0.287
134948398	PDS5A	PDS5 cohesin associated factor A	-0.287
13929208	Scd2	stearoyl-Coenzyme A desaturase 2	-0.287
564378431	SUN1	Sad1 and UNC84 domain containing 1	-0.287
913500389	N/A	N/A	-0.287
672058640	N/A	N/A	-0.287
293341523	MIA3	MIA family member 3, ER export factor	-0.286
403310684	MON2	MON2 homolog, regulator of endosome-to-Golgi trafficking	-0.286
13540703	PDE1A	phosphodiesterase 1A	-0.286
197209847	JAK1	Janus kinase 1	-0.285
449083359	MPP3	membrane palmitoylated protein 3	-0.285
149039557	UTRN	utrophin	-0.285
157822933	ZNF385A	zinc finger protein 385A	-0.285
76559925	CALU	calumenin	-0.284
568979427	RCOR1	REST corepressor 1	-0.284
149067206	TMPO	thymopoietin	-0.284
18677755	ADGRL3	adhesion G protein-coupled receptor L3	-0.283
62079189	GLOD4	glyoxalase domain containing 4	-0.283
157819139	PITRM1	pitrilysin metallopeptidase 1	-0.283
282158057	ASTN1	astrotactin 1	-0.282
672083507	LOC361346	similar to chromosome 18 open reading frame 54	-0.282
157821373	Rnf13	ring finger protein 13	-0.282
148682688	CDK14	cyclin dependent kinase 14	-0.281
274325671	SCAMP3	secretory carrier membrane protein 3	-0.281
57977323	CNP	2',3'-cyclic nucleotide 3' phosphodiesterase	-0.28
564370831	CASKIN1	CASK interacting protein 1	-0.279
398303839	SH3GL2	SH3 domain containing GRB2 like 2, endophilin A1	-0.279
57528238	PEPD	peptidase D	-0.278
148674011	RBCK1	RANBP2-type and C3HC4-type zinc finger containing 1	-0.278
560186584	VEGFA	vascular endothelial growth factor A	-0.278
157820195	C1QTNF4	C1q and TNF related 4	-0.277
149016288	DNER	delta/notch like EGF repeat containing	-0.277
564347854	GRIP2	glutamate receptor interacting protein 2	-0.277
17365997	POLG	DNA polymerase gamma, catalytic subunit	-0.277
7709992	BSG	basigin (Ok blood group)	-0.276
564316238	CEP170	centrosomal protein 170	-0.275
158187544	PYGB	glycogen phosphorylase B	-0.275
21361416	RRAS2	RAS related 2	-0.275
46048420	CLU	clusterin	-0.274
148671603	LRP11	LDL receptor related protein 11	-0.274
10048483	PCLO	piccolo presynaptic cytomatrix protein	-0.274
51948454	SAMM50	SAMM50 sorting and assembly machinery component	-0.274
564389016	GALNT7	polypeptide N-acetylgalactosaminyltransferase 7	-0.273
564332376	RASGRP2	RAS guanyl releasing protein 2	-0.273
6981636	TCF12	transcription factor 12	-0.273
672044191	TBCK	TBC1 domain containing kinase	-0.272
61556835	THBS1	thrombospondin 1	-0.272
685536524	N/A	N/A	-0.272
149032750	N/A	N/A	-0.272
532074114	N/A	N/A	-0.271
242117994	KIAA0408	KIAA0408	-0.27
[truncated: 1,832 more rows]
