# Supplementary material for: Autism-Related Transcription Factors Underlying the Sex-Specific Effects of Prenatal Bisphenol A Exposure on Transcriptome-Interactome Profiles in the Offspring Prefrontal Cortex
Source: Int J Mol Sci. 2021 Dec 8;22(24):13201. doi: 10.3390/ijms222413201 (PMC8708761; doi:10.3390/ijms222413201)
Supplement: Supplementary file 1 [file ijms-22-13201-s001.zip › Table S6.xlsx]

## Sheet: Both sexes
Table S6: List of BPA-responsive genes in the prefrontal cortex of pups of both sexes that were also known ASD candidate genes in the SFARI database. The lists of BPA-responsive genes in the offspring prefrontal cortex overlapped with known ASD candidate genes from the SFARI database. The scores determined by the SFARI database indicate confidence levels for each group of ASD candidate genes. Sco…
All	Syndromic	Score1	Score2	Score3	Score4	Score5
ABAT	ADNP	ADNP	BAZ2B	ACHE	ABAT	ALOX5AP
ABCA13	ADSL	ASXL3	BCKDK	ADA	ABCA13	AMBRA1
ACHE	AHDC1	CHD2	CACNA2D3	AHDC1	ADK	APP
ACTN4	ALDH5A1	CHD8	CNTN4	ATP2B2	ADORA2A	ARHGAP24
ACY1	ALG6	DYRK1A	CNTNAP2	CACNB2	ADRB2	ARHGAP33
ADA	ASXL3	GRIN2B	CTNND2	CAPRIN1	AGMO	ASS1
ADAMTS18	CAMK2A	KMT5B	DIP2C	CCT4	APBA2	ATG7
ADK	CDK13	NAA15	GRIP1	CDC42BPB	ARHGAP32	ATP8A1
ADNP	CHD2	PTEN	INTS6	CEP135	ARHGAP5	ATRNL1
ADORA2A	CHD7	SETD5	IRF2BPL	CEP41	ARNT2	AVP
ADRB2	CHD8		KDM5B	CGNL1	ASMT	CAMTA1
ADSL	CHKB		KMT2C	CHRNA7	ATP6V0A2	CD44
AGMO	CNKSR2		MECP2	CLASP1	AVPR1B	CLSTN2
AHDC1	CNTNAP2		MED13L	CNKSR2	CA6	CLSTN3
ALDH5A1	DHX30		NCKAP1	CNTN5	CACNA1I	CREBBP
ALG6	DYRK1A		RANBP17	CNTNAP4	CADPS2	CRHR2
ALOX5AP	EBF3		SCN9A	CTTNBP2	CAMK2A	DAB1
AMBRA1	EHMT1		SMARCC2	CUL7	CASK	DOCK10
APBA2	EP300		SPAST	CUX1	CCDC88C	EIF4EBP2
APP	FRMPD4		SRCAP	CYFIP1	CCDC91	EML1
ARHGAP24	GABRA3		TBL1XR1	DISC1	CD276	EPHA6
ARHGAP32	GATM		TRIO	DPP10	CD99L2	EPHB6
ARHGAP33	HNRNPU		USP7	EFR3A	CDH8	EPS8
ARHGAP5	HUWE1		WAC	EHMT1	CDH9	ERBB4
ARNT2	KAT6A			EMSY	CELF6	F13A1
ASMT	KMT2C			ETFB	CHRNB3	FLT1
ASS1	KPTN			GGNBP2	CNTNAP5	GABRA1
ASXL3	MBD5			GIGYF1	CPT2	GABRB1
ATG7	MECP2			GRIK2	CSNK1E	GABRQ
ATP2B2	MED13L			HECW2	CYP11B1	GAP43
ATP6V0A2	MEF2C			HIVEP3	DDC	GPR139
ATP8A1	MTOR			HMGN1	DIXDC1	GRM4
ATRNL1	NACC1			KAT6A	DLGAP2	GRPR
AVP	NF1			KDM6B	DNER	HDC
AVPR1B	NFIX			KIRREL3	DOCK1	IFNGR1
BAZ2B	NR2F1			KMT2E	DOCK4	LAMC3
BCAS1	NTRK2			LAMB1	DPP4	LAT
BCKDK	OCRL			MBD5	DPP6	MAGED1
CA6	PACS1			MTOR	DPYD	MAPK8IP2
CACNA1B	PAX6			NR3C2	DPYSL3	MOCOS
CACNA1I	PCCA			NRXN3	DRD3	MSN
CACNA2D3	PCCB			NUAK1	DST	MTR
CACNB2	PHIP			OPHN1	EIF3G	MTX2
CADPS2	PIK3R2			PAH	ELAVL2	NCKAP5L
CAMK2A	PPM1D			PARD3B	EP300	NOS2
CAMTA1	PTEN			PER2	EPC2	NRG1
CAPRIN1	PTPN11			PHIP	ERG	P2RX4
CASK	RHEB			PLCB1	ERMN	PDE4B
CCDC88C	SETD5			PLXNB1	EXOC6B	PDZD4
CCDC91	SIK1			PTK7	EXT1	PECR
CCT4	SIN3A			RAB43	FAN1	PINX1
CD276	SLC1A2			SEMA5A	FEZF2	PLPPR4
CD44	SLC45A1			SETBP1	FRK	POU3F2
CD99L2	SLC9A6			SETD2	GABRA4	PTGER3
CDC42BPB	SMC1A			SLC12A5	GDA	RB1CC1
CDH8	SMC3			SLC38A10	GPC6	SLC16A7
CDH9	SNX14			SLC7A5	GPR85	SLC25A14
CDK13	SYNE1			SMAD4	GRID2	SLC25A24
CELF6	TAF1			SPARCL1	GRM5	SLC30A3
CEP135	TSC1			TBC1D31	GRM7	SLC30A5
CEP41	UBE3A			TERF2	GSTM1	SRRM4
CGNL1	VPS13B			TRPC6	GUCY1A2	STAT1
CHD2	WAC			UBE3A	HDLBP	TERT
CHD7	XPC			UBE3C	HLA-A	TLK2
CHD8	ZBTB20			USP45	HLA-G	TYR
CHKB	ZSWIM6			VIL1	HNRNPH2	UBA6
CHRNA7				ZBTB20	HNRNPU	UBE3B
CHRNB3				ZC3H4	HSD11B1	VLDLR
CLASP1				ZMYND11	HTR1B
CLSTN2				ZNF804A	HTR3A
CLSTN3					ICA1
CNKSR2					IL1RAPL1
CNTN4					IL1RAPL2
CNTN5					IQGAP3
CNTNAP2					JMJD1C
CNTNAP4					KCND2
CNTNAP5					KDM4B
CPT2					KIF13B
CREBBP					KRT26
CRHR2					LAMA1
CSNK1E					LEP
CTNND2					LRBA
CTTNBP2					LRFN5
CUL7					LZTS2
CUX1					MAOA
CYFIP1					MAPK3
CYP11B1					MARK1
DAB1					MBD1
DDC					MBD3
DHX30					MBD6
DIP2C					MCM4
DISC1					MCM6
DIXDC1					MEF2C
DLGAP2					MPP6
DNER					MSANTD2
DOCK1					MYH4
DOCK10					MYO16
DOCK4					NACC1
DPP10					NIPA1
DPP4					NR2F1
DPP6					NRP2
DPYD					NTRK1
DPYSL3					NXPH1
DRD3					OTX1
DST					PATJ
DYRK1A					PCDH11X
EBF3					PCDH15
EFR3A					PCDHA13
EHMT1					PCDHA4
EIF3G					PCDHA5
EIF4EBP2					PCDHA6
ELAVL2					PCDHA7
EML1					PER1
EMSY					PPP1R1B
EP300					PPP2R1B
EPC2					PRKDC
EPHA6					PRUNE2
EPHB6					PSD3
EPS8					PTPN11
ERBB4					PTPRB
ERG					RAB11FIP5
ERMN					REEP3
ETFB					RFX3
EXOC6B					RGS7
EXT1					RIMS3
F13A1					RIT2
FAM135B					RPS6KA2
FAN1					SCFD2
FBXO15					SCN4A
FER					SCP2
FEZF2					SDC2
FLT1					SETDB2
FRK					SEZ6L2
FRMPD4					SGSM3
GABRA1					SIN3A
GABRA3					SLC22A15
GABRA4					SLC25A39
GABRB1					SLC29A4
GABRQ					SLC9A9
GAP43					SMC3
GATM					SMG6
GDA					SNAP25
GGNBP2					SND1
GIGYF1					SNTG2
GPC6					SOD1
GPR139					STK39
GPR85					STX1A
GRID2					SYNE1
GRIK2					SYNJ1
GRIN2B					SYT17
GRIP1					TAF1C
GRM1					THBS1
GRM4					TSPAN17
GRM5					TSPOAP1
GRM7					TUBGCP5
GRPR					UNC80
GSN					VASH1
GSTM1					WNT1
GUCY1A2					YTHDC2
HDC					YWHAE
HDLBP					ZNF18
HECW2					ZNF385B
HIVEP3
HLA-A
HLA-G
HMGN1
HNRNPH2
HNRNPU
HSD11B1
HTR1B
HTR3A
HUWE1
ICA1
IFNGR1
IL1RAPL1
IL1RAPL2
INTS6
IQGAP3
IRF2BPL
JMJD1C
KANK1
KAT6A
KCND2
KDM4B
KDM5B
KDM6B
KIF13B
KIRREL3
KIT
KMO
KMT2C
KMT2E
KMT5B
KPTN
KRT26
LAMA1
LAMB1
LAMC3
LAT
LEP
LPL
LRBA
LRFN5
LRPPRC
LZTS2
MAGED1
MAOA
MAOB
MAPK3
MAPK8IP2
MARK1
MBD1
MBD3
MBD5
MBD6
MC4R
MCC
MCM4
MCM6
MECP2
MED13L
MEF2C
MOCOS
MPP6
MSANTD2
MSN
MTOR
MTR
MTX2
MYH4
MYO16
NAA15
NACC1
NCKAP1
NCKAP5L
NF1
NFIX
NIPA1
NOS1
NOS2
NR2F1
NR3C2
NRG1
NRP2
NRXN3
NTRK1
NTRK2
NUAK1
NXPH1
OCRL
OGT
OPHN1
OTX1
P2RX4
PACS1
PAH
PARD3B
PATJ
PAX6
PCCA
PCCB
PCDH11X
PCDH15
PCDHA13
PCDHA4
PCDHA5
PCDHA6
PCDHA7
PDE4A
PDE4B
PDZD4
PECR
PER1
PER2
PEX7
PHF8
PHIP
PIK3R2
PINX1
PLCB1
PLPPR4
PLXNB1
POMGNT1
POU3F2
PPM1D
PPP1R1B
PPP2R1B
PRKDC
PRUNE2
PSD3
PTEN
PTGER3
PTK7
PTPN11
PTPRB
PTPRC
PTPRT
RAB11FIP5
RAB43
RANBP17
RB1CC1
REEP3
RFX3
RGS7
RHEB
RIMS3
RIT2
RLIM
RPS6KA2
SASH1
SCFD2
SCN4A
SCN9A
SCP2
SDC2
SDK1
SEMA5A
SERPINE1
SETBP1
SETD2
SETD5
SETDB2
SEZ6L2
SGSM3
SIK1
SIN3A
SLC12A5
SLC16A7
SLC1A2
SLC22A15
SLC24A2
SLC25A14
SLC25A24
SLC25A39
SLC29A4
SLC30A3
SLC30A5
SLC38A10
SLC45A1
SLC7A5
SLC9A6
SLC9A9
SLITRK5
SMAD4
SMARCC2
SMC1A
SMC3
SMG6
SNAP25
SND1
SNTG2
SNX14
SNX19
SOD1
SPARCL1
SPAST
SRCAP
SRRM4
STAT1
STK39
STX1A
SYNE1
SYNJ1
SYT17
TAF1
TAF1C
TBC1D31
TBC1D7
TBL1XR1
TERF2
TERT
TH
THBS1
TLK2
TRIO
TRPC6
TSC1
TSPAN17
TSPOAP1
TUBGCP5
TYR
UBA6
UBE3A
UBE3B
UBE3C
UNC80
USP45
USP7
UTRN
VASH1
VIL1
VIP
VLDLR
VPS13B
WAC
WNT1
XPC
YEATS2
YTHDC2
YWHAE
ZBTB20
ZC3H4
ZMYND11
ZNF18
ZNF385B
ZNF407
ZNF804A
ZSWIM6
