# Supplementary material for: Autism-Related Transcription Factors Underlying the Sex-Specific Effects of Prenatal Bisphenol A Exposure on Transcriptome-Interactome Profiles in the Offspring Prefrontal Cortex
Source: Int J Mol Sci. 2021 Dec 8;22(24):13201. doi: 10.3390/ijms222413201 (PMC8708761; doi:10.3390/ijms222413201)
Supplement: Supplementary file 1 [file ijms-22-13201-s001.zip › Table S7.xlsx]

## Sheet: Male
Table S7: List of BPA-responsive genes in the prefrontal cortex of male pups that were also known ASD candidate genes in the SFARI database. The lists of BPA-responsive genes in the offspring prefrontal cortex overlapped with known ASD candidate genes from the SFARI database. The scores determined by the SFARI database indicate confidence levels for each group of ASD candidate genes. Score 1 = Hi…
All	Syndromic	Score1	Score2	Score3	Score4	Score5
ACTN4	ADNP	ADNP	ANKRD11	AHDC1	ADCY5	APC
ADCY5	AHDC1	ANK2	CACNA1D	AKAP9	ADORA2A	APP
ADNP	ANKRD11	CHD2	CIC	ANK3	ARHGAP32	ARHGAP33
ADORA2A	BRAF	DYRK1A	CNTN4	ATP2B2	ARHGEF10	ATP8A1
AHDC1	CAMK2A	GRIN2B	CNTNAP2	AUTS2	CACNA1G	ATRNL1
AKAP9	CDK13	KMT2A	DIP2C	CAPRIN1	CACNA1I	BRINP1
ANK2	CHD2	MYT1L	GABRB3	CEP41	CADM2	CHD5
ANK3	CIC	POGZ	IRF2BPL	CGNL1	CADPS2	DAB1
ANKRD11	CNKSR2	RELN	KDM5B	CLASP1	CAMK2A	DOCK10
APC	CNTNAP2	TBR1	KDM6A	CNKSR2	CAMK4	EPHA6
APP	DYRK1A		KMT2C	CNTN6	CASK	EPS8
ARHGAP32	FRMPD4		MBOAT7	CTNNB1	CCDC88C	F13A1
ARHGAP33	GATM		MET	CTTNBP2	CDH11	FLT1
ARHGEF10	HERC2		NCKAP1	CUX1	CDH8	GRM4
ATP2B2	HNRNPU		SMARCC2	CYFIP1	CSNK1E	HDC
ATP8A1	HUWE1		SRCAP	DNMT3A	DLGAP2	LAMC3
ATRNL1	IQSEC2		TNRC6B	EFR3A	DNER	MAP2
AUTS2	KAT6A		TRIO	EMSY	DOCK1	NCKAP5L
BRAF	KMT2A			GIGYF1	DPYSL3	PAFAH1B1
BRINP1	KMT2C			GPC4	DRD1	PDE4B
CACNA1B	MBD5			GRID1	DST	PDZD4
CACNA1D	MBOAT7			GRIK2	ELAVL2	PECR
CACNA1G	MEF2C			HECW2	FAT1	PLPPR4
CACNA1I	MTOR			HIVEP3	GDA	SLC16A7
CADM2	NACC1			HMGN1	GNAS	TLK2
CADPS2	NF1			KAT6A	GPC6	UBA6
CAMK2A	NFIX			KCNQ2	GPR85	UBE3B
CAMK4	NIPBL			KCNQ3	GRM5	VLDLR
CAPRIN1	NTNG1			KDM5C	GRM7
CASK	NTRK2			KDM6B	GUCY1A2
CCDC88C	OCRL			KMT2E	HLA-A
CDH11	PACS1			LAMB1	HNRNPH2
CDH8	PHIP			MBD5	HNRNPU
CDK13	PIK3R2			MTOR	HTR3A
CEP41	POGZ			MYO5A	IL1RAPL2
CGNL1	PPM1D			NRXN3	IQSEC2
CHD2	PTPN11			NUAK1	KCND2
CHD5	SLC1A2			PHIP	LAMA1
CIC	SLC45A1			PLXNB1	LRFN5
CLASP1	SLC9A6			PRKCB	MAOA
CNKSR2	SMC1A			RBFOX1	MAPK3
CNTN4	SNX14			RBM27	MEF2C
CNTN6	SYNE1			ROBO2	MIB1
CNTNAP2	TAF1			SEMA5A	MSANTD2
CSNK1E	TBC1D23			SLC12A5	MYO16
CTNNB1	UNC13A			SLC38A10	NACC1
CTTNBP2	VPS13B			SLC7A5	NBEA
CUX1	ZBTB20			SPARCL1	NCOR1
CYFIP1	ZSWIM6			UBE3C	NEO1
DAB1				USP45	NRCAM
DIP2C				ZBTB20	NRP2
DLGAP2				ZC3H4	NTNG1
DNER				ZNF804A	NXPH1
DNMT3A					PCDHA1
DOCK1					PCDHA11
DOCK10					PCDHA13
DPYSL3					PCDHA4
DRD1					PCDHA5
DST					PCDHA6
DYRK1A					PCDHA7
EFR3A					POLA2
ELAVL2					PPP1R1B
EMSY					PRKDC
EPHA6					PRUNE2
EPS8					PSD3
F13A1					PTPN11
FAM135B					PTPRB
FAT1					RFX3
FER					RIT2
FLT1					RPS6KA2
FRMPD4					SCFD2
GABRB3					SCP2
GATM					SDC2
GDA					SEZ6L2
GIGYF1					SLC29A4
GNAS					SLC6A8
GPC4					SNAP25
GPC6					ST7
GPD2					SYN1
GPR85					SYNE1
GRID1					SYNJ1
GRIK2					SYT17
GRIN2B					TRIM33
GRM1					TSHZ3
GRM4					TSPAN17
GRM5					TSPOAP1
GRM7					UNC13A
GSN					UNC80
GUCY1A2					VASH1
HCFC1					YWHAE
HDC
HECW2
HERC2
HIVEP3
HLA-A
HMGN1
HNRNPH2
HNRNPU
HTR3A
HUWE1
IL1RAPL2
IQSEC2
IRF2BPL
KAT6A
KCND2
KCNQ2
KCNQ3
KDM5B
KDM5C
KDM6A
KDM6B
KIT
KMT2A
KMT2C
KMT2E
LAMA1
LAMB1
LAMC3
LPL
LRFN5
LRPPRC
LRRC7
MAOA
MAOB
MAP2
MAPK3
MBD5
MBOAT7
MEF2C
MET
MIB1
MSANTD2
MTOR
MYO16
MYO5A
MYT1L
NACC1
NBEA
NCKAP1
NCKAP5L
NCOR1
NEO1
NF1
NFIX
NIPBL
NOS1
NRCAM
NRP2
NRXN3
NTNG1
NTRK2
NUAK1
NXPH1
OCRL
PACS1
PAFAH1B1
PCDHA1
PCDHA11
PCDHA13
PCDHA4
PCDHA5
PCDHA6
PCDHA7
PDE4A
PDE4B
PDZD4
PECR
PHIP
PIK3R2
PLPPR4
PLXNB1
POGZ
POLA2
PPM1D
PPP1R1B
PRKCB
PRKDC
PRUNE2
PSD3
PTPN11
PTPRB
RBFOX1
RBM27
RELN
RFX3
RIT2
RLIM
ROBO2
RPS6KA2
SASH1
SCFD2
SCP2
SDC2
SEMA5A
SEZ6L2
SLC12A5
SLC16A7
SLC1A2
SLC24A2
SLC29A4
SLC38A10
SLC45A1
SLC6A8
SLC7A5
SLC9A6
SMARCC2
SMC1A
SNAP25
SNX14
SPARCL1
SRCAP
ST7
SYN1
SYNE1
SYNJ1
SYT17
TAF1
TBC1D23
TBR1
TLK2
TNN
TNRC6B
TRIM33
TRIO
TSHZ3
TSPAN17
TSPOAP1
UBA6
UBE3B
UBE3C
UNC13A
UNC80
USP45
UTRN
VASH1
VLDLR
VPS13B
YEATS2
YWHAE
ZBTB20
ZC3H4
ZNF804A
ZSWIM6
