# Supplementary material for: Autism-Related Transcription Factors Underlying the Sex-Specific Effects of Prenatal Bisphenol A Exposure on Transcriptome-Interactome Profiles in the Offspring Prefrontal Cortex
Source: Int J Mol Sci. 2021 Dec 8;22(24):13201. doi: 10.3390/ijms222413201 (PMC8708761; doi:10.3390/ijms222413201)
Supplement: Supplementary file 1 [file ijms-22-13201-s001.zip › Table S8.xlsx]

## Sheet: Female
Table S8: List of BPA-responsive genes in the prefrontal cortex of female pups that were also known ASD candidate genes in the SFARI database. The lists of BPA-responsive genes in the offspring prefrontal cortex overlapped with known ASD candidate genes from the SFARI database. The scores determined by the SFARI database indicate confidence levels for each group of ASD candidate genes. Score 1 = …
All	Syndromic	Score1	Score2	Score3	Score4	Score5
ABAT	ADNP	ADNP	CACNA1H	AHDC1	ABAT	ADARB1
ABCA7	AHDC1	CHD2	CACNA2D3	ATP2B2	ABCA7	APP
ADARB1	CAMK2A	CHD8	CIC	AUTS2	ADORA2A	ARHGAP24
ADNP	CDK13	DYRK1A	CNTN4	CACNA1E	ARHGAP32	ARHGAP33
ADORA2A	CHD2	GRIN2B	CNTNAP2	CAPRIN1	ARHGAP5	ATP8A1
AHDC1	CHD8	KMT2A	DEAF1	CCT4	ARHGEF10	ATRNL1
APP	CIC	KMT5B	GRIA1	CEP41	CADPS2	BRINP1
ARHGAP24	CNTNAP2	MYT1L	KDM5B	CGNL1	CAMK2A	CHD5
ARHGAP32	DEAF1	RELN	KDM6A	CLASP1	CAMK4	CLSTN2
ARHGAP33	DYRK1A	SETD5	KMT2C	CNR1	CASC4	DAB1
ARHGAP5	EBF3	SYNGAP1	MED13L	CNTN6	CCDC88C	DOCK10
ARHGEF10	GATM		NCKAP1	CTTNBP2	CDH11	EML1
ATP2B2	HERC2		SMARCC2	CUX1	CDH8	EPHA6
ATP8A1	HNRNPU		SPAST	CYFIP1	CMIP	EPHB6
ATRNL1	HUWE1		SRCAP	DISC1	CSNK1E	EPS8
AUTS2	KMT2A		TCF20	DNMT3A	DIXDC1	ERBB4
BRINP1	KMT2C		TRIO	DPP10	DNER	FGFBP3
CACNA1B	MED13L			DYNC1H1	DOCK1	GABRA1
CACNA1E	MEF2C			EFR3A	DOCK4	GAP43
CACNA1H	MTOR			ELAVL3	DPP4	GRM4
CACNA2D3	NFIX			EMSY	DPYD	H2AFZ
CADPS2	NIPBL			ETFB	DPYSL3	LAMC3
CAMK2A	NTNG1			FOXP2	DST	MAGED1
CAMK4	NTRK2			GIGYF1	ELAVL2	P2RX4
CAPRIN1	PHIP			GRID1	EPC2	PDZD4
CASC4	PIK3R2			HIVEP3	EXOC6B	PLPPR4
CCDC88C	RAI1			KDM5C	FRK	SLC16A7
CCT4	SETD5			KDM6B	GDA	SRRM4
CDH11	SLC1A2			KMT2E	GPC6	STAT1
CDH8	SLC45A1			LAMB1	GPR85	VLDLR
CDK13	SMC1A			MTOR	GRM5
CEP41	SNX14			MYO5A	GSTM1
CGNL1	SYNE1			NR3C2	GUCY1A2
CHD2	SYNGAP1			NRXN3	HDLBP
CHD5	TAF1			NUAK1	HLA-A
CHD8	TRAPPC6B			PER2	HNRNPU
CIC	VPS13B			PHIP	ICA1
CLASP1	ZBTB20			PLXNA4	IQGAP3
CLSTN2				PLXNB1	KATNAL1
CMIP				RBFOX1	KCND2
CNR1				RBM27	LAMA1
CNTN4				ROBO2	MAOA
CNTN6				SETD2	MAPK3
CNTNAP2				SHANK1	MARK1
CSNK1E				SLC12A5	MCM6
CTTNBP2				SLC38A10	MEF2C
CUX1				SLC7A5	MSANTD2
CYFIP1				SPARCL1	NEO1
DAB1				UBE3C	NRP2
DEAF1				ZBTB20	NRXN2
DISC1				ZC3H4	NSMCE3
DIXDC1				ZNF804A	NTNG1
DLGAP3					OTX1
DNER					PCDH10
DNMT3A					PCDH11X
DOCK1					PCDHA4
DOCK10					PPP1R1B
DOCK4					PRKDC
DPP10					PRUNE2
DPP4					PSD3
DPYD					PTPRB
DPYSL3					QRICH1
DST					RAB11FIP5
DYNC1H1					REEP3
DYRK1A					RFX3
EBF3					RIT2
EFR3A					RPS6KA2
ELAVL2					SCP2
ELAVL3					SDC2
EML1					SLC29A4
EMSY					SLC9A9
EPC2					SOD1
EPHA6					STK39
EPHB6					STX1A
EPS8					SYNE1
ERBB4					SYNJ1
ETFB					SYT17
EXOC6B					THBS1
FAM135B					TRIM33
FGFBP3					TSPOAP1
FOXP2					TUBGCP5
FRK					UNC80
GABRA1					VASH1
GAP43					YWHAE
GATM
GDA
GIGYF1
GPC6
GPR85
GRIA1
GRID1
GRIN2B
GRM1
GRM4
GRM5
GSN
GSTM1
GUCY1A2
H2AFZ
HCFC1
HDLBP
HERC2
HIVEP3
HLA-A
HNRNPU
HUWE1
ICA1
IQGAP3
KATNAL1
KCND2
KDM5B
KDM5C
KDM6A
KDM6B
KMT2A
KMT2C
KMT2E
KMT5B
LAMA1
LAMB1
LAMC3
LPL
LRPPRC
MAGED1
MAOA
MAPK3
MARK1
MC4R
MCC
MCM6
MED13L
MEF2C
MSANTD2
MTOR
MYO5A
MYT1L
NCKAP1
NEO1
NFIX
NIPBL
NOS1
NR3C2
NRP2
NRXN2
NRXN3
NSMCE3
NTNG1
NTRK2
NUAK1
OGT
OTX1
P2RX4
PCDH10
PCDH11X
PCDHA4
PDZD4
PER2
PHIP
PIK3R2
PLPPR4
PLXNA4
PLXNB1
PPP1R1B
PRKDC
PRUNE2
PSD3
PTPRB
PTPRC
QRICH1
RAB11FIP5
RAI1
RBFOX1
RBM27
REEP3
RELN
RFX3
RIT2
ROBO2
RPS6KA2
SASH1
SCN7A
SCP2
SDC2
SETD2
SETD5
SHANK1
SLC12A5
SLC16A7
SLC1A2
SLC24A2
SLC29A4
SLC38A10
SLC45A1
SLC7A5
SLC9A9
SMARCC2
SMC1A
SNX14
SOD1
SPARCL1
SPAST
SRCAP
SRRM4
STAT1
STK39
STX1A
SYNE1
SYNGAP1
SYNJ1
SYT17
TAF1
TCF20
THBS1
TRAPPC6B
TRIM33
TRIO
TSPOAP1
TUBGCP5
UBE3C
UNC80
UTRN
VASH1
VLDLR
VPS13B
YWHAE
ZBTB20
ZC3H4
ZNF804A
